# Supplementary material for: Non-invasive classification of macrophage polarisation by 2P-FLIM and machine learning
Source: eLife. 2022 Oct 18;11:e77373. doi: 10.7554/eLife.77373 (PMC9578711; doi:10.7554/eLife.77373)
Supplement: Figure 2—source data 1. [file elife-77373-fig2-data1.zip]

Archive with 5 entries (5 files):
- Figure 2/Figure 2 A - Source Data 1.pzfx
- Figure 2/Figure 2 B, C, E, F - Source Data 1.pzfx
- Figure 2/Figure 2 D - Source Data 1.pzfx
- Figure 2/Figure 2 G, J - Source Data 1.pzfx
- Figure 2/Figure H, I, K, L - Source Data 1.pzfx
