# Supplementary material for: Non-invasive classification of macrophage polarisation by 2P-FLIM and machine learning
Source: eLife. 2022 Oct 18;11:e77373. doi: 10.7554/eLife.77373 (PMC9578711; doi:10.7554/eLife.77373)
Supplement: Figure 2—figure supplement 1—source data 1. [file elife-77373-fig2-figsupp1-data1.zip]

Archive with 1 entries (1 files):
- seahorse flim flow surface markers.pzfx
