# Supplementary material for: Non-invasive classification of macrophage polarisation by 2P-FLIM and machine learning
Source: eLife. 2022 Oct 18;11:e77373. doi: 10.7554/eLife.77373 (PMC9578711; doi:10.7554/eLife.77373)
Supplement: Figure 3—source data 1. [file elife-77373-fig3-data1.zip]

Archive with 9 entries (9 files):
- Figure 3/Figure 3 B,C - Source Data 1.pzfx
- Figure 3/Figure 3 D - Source Data 1.csv
- Figure 3/Figure 3 E - Source Data 1.csv
- Figure 3/Figure 3 E,F - Source Code 1.txt
- Figure 3/Figure 3 F - Source Data 1.xlsx
- Figure 3/FIgure 3 G, H - Source Code 1.R
- Figure 3/Figure 3 G, H - Source Data 1.csv
- Figure 3/Figure 3 G,H - Source Code 1.Rproj
- Figure 3/Figure 3 H - Source Data 1.pzfx
