# Supplementary material for: Non-invasive classification of macrophage polarisation by 2P-FLIM and machine learning
Source: eLife. 2022 Oct 18;11:e77373. doi: 10.7554/eLife.77373 (PMC9578711; doi:10.7554/eLife.77373)
Supplement: Figure 3—source data 1. [file elife-77373-fig3-data1.zip › Figure 3/Figure 3 D - Source Data 1.csv]

Row_Labels	Sum of tau[1][ns]	Sum of tau[2][ns]	Sum of A_rel[1][]	Sum of A_rel[2][]	Tavg	ORR
Basal	-0.08763023	-0.65069616	0.705736511	-0.705736511	0.400865106	0.710545859
Basal	0.038557301	0.304061452	0.525643955	-0.525643955	0.42852103	0.600830341
Basal	0.543307425	0.136560116	0.225489696	-0.225489696	0.359381221	0.417971144
A	-0.718567885	-0.148192154	-0.709276425	0.709276425	-0.788339604	0.084192181
A	-0.844755416	-0.65069616	-0.168998759	0.168998759	-0.497952407	-0.221057656
A	-0.08763023	-0.123066953	-0.254757119	0.254757119	-0.249049096	-0.165836922
B	-0.213817761	-0.273818155	0.251217204	-0.251217204	0.068994024	0.009417399
B	0.038557301	-0.257068022	0.427021842	-0.427021842	0.290241412	-0.118778437
B	0.164744832	-0.349193756	0.594250643	-0.594250643	0.442348992	-0.227571375
C	1.17424508	0.429687453	0.787206953	-0.787206953	1.050779308	-0.374574864
C	1.426620142	-0.307318422	1.554744273	-1.554744273	1.659209625	-0.610408407
C	1.048057549	-0.608820826	2.096737106	-2.096737106	1.894284975	-0.632595829
D	-1.854255664	-1.052699365	2.210795725	-2.210795725	0.74656415	1.294795036
D	-1.34950554	-1.236950833	2.034991087	-2.034991087	0.815703959	1.368396741
D	-0.592380354	-1.086199632	2.146476955	-2.146476955	1.216714849	1.32775932
Basal	0.543307425	-0.36594389	-0.261188996	0.261188996	-0.055457631	0.377545785
Basal	0.290932363	-0.826572562	-0.053224973	0.053224973	-0.04162967	0.257528839
Basal	0.543307425	-0.231942821	-0.070376645	0.070376645	0.096649948	0.299145709
A	0.417119894	0.103059849	-0.670685163	0.670685163	-0.35967279	-0.861755267
A	0.795682487	0.379437053	0.186898434	-0.186898434	0.456176953	-1.44524183
A	0.164744832	-0.491569891	0.135443418	-0.135443418	0.096649948	-0.837523973
B	0.795682487	0.161685317	0.40987017	-0.40987017	0.594456571	-1.090886124
B	0.543307425	0.17843545	0.752903609	-0.752903609	0.760392112	-1.070696
B	1.300432611	-0.483194824	1.17740749	-1.17740749	1.29968262	-1.341880815
C	0.921870018	-0.742821894	1.331772537	-1.331772537	1.244370773	-0.899357737
C	2.814682983	1.778073203	1.318908783	-1.318908783	2.239984019	-1.08789665
C	1.931370266	1.091317728	2.120749447	-2.120749447	2.447403445	-1.024484409
D	0.164744832	0.446437587	2.000687743	-2.000687743	1.576241855	-0.146250215
D	0.290932363	-0.340818689	1.90206563	-1.90206563	1.465618161	0.034468853
D	0.921870018	-0.458069624	1.756276418	-1.756276418	1.603897778	0.074929833
Basal	-0.592380354	-0.248692955	0.405582252	-0.405582252	0.041338101	0.256238859
Basal	-0.592380354	0.170060384	0.1311555	-0.1311555	-0.110769478	0.308014417
Basal	-0.213817761	-0.005816019	0.221201778	-0.221201778	0.068994024	0.216970377
A	-0.592380354	0.605563855	-0.790746867	0.790746867	-0.719199795	-0.587754438
A	0.290932363	0.823315591	-0.627805984	0.627805984	-0.276705019	-1.04490243
A	0.038557301	0.505063054	-0.250469201	0.250469201	-0.12459744	-0.459753
B	0.543307425	2.61557988	0.19547427	-0.19547427	0.622112494	-2.708921121
B	0.669494956	0.46318772	0.234065532	-0.234065532	0.456176953	-0.404895241
B	1.17424508	0.354311852	0.294096384	-0.294096384	0.663596379	-0.020890928
C	0.669494956	-1.2202007	0.87725323	-0.87725323	0.74656415	-0.295179723
C	0.164744832	-1.597078704	1.087361212	-1.087361212	0.677424341	-0.020890928
C	1.426620142	-0.198442554	1.246014177	-1.246014177	1.437962237	0.015680911
D	-0.718567885	-0.901948163	1.233150423	-1.233150423	0.525316762	0.911690976
D	-0.592380354	0.077934649	1.327484619	-1.327484619	0.74656415	1.112836092
D	-0.592380354	-1.144825099	1.66623014	-1.66623014	0.857187844	0.984834654
Basal	-1.854255664	-2.409460181	-1.138068224	1.138068224	-1.728641003	2.300555966
Basal	-1.34950554	-1.521703104	-1.433934565	1.433934565	-1.673329156	2.218771897
Basal	-1.34950554	-1.404452169	-1.476813745	1.476813745	-1.687157117	2.150240695
A	-1.097130478	-0.96057363	-1.429646647	1.429646647	-1.521221576	1.021406494
A	-0.844755416	-0.633946026	-1.03944611	1.03944611	-1.120210686	0.289969707
A	-0.592380354	-0.349193756	-0.930532994	0.930532994	-0.926619221	0.381399305
B	-0.592380354	-0.424569357	-0.589214722	0.589214722	-0.691543872	0.6556881
B	-0.844755416	-1.128074965	-0.769307277	0.769307277	-0.981931068	1.039692413
B	0.038557301	0.46318772	-0.186150431	0.186150431	-0.083113555	0.07053867
C	-0.08763023	-0.265443088	0.21691386	-0.21691386	0.082821986	0.253397867
C	0.921870018	0.186810517	0.405582252	-0.405582252	0.635940456	0.527686662
C	0.669494956	-0.357568823	0.727176101	-0.727176101	0.732736188	0.838547297
D	0.290932363	-0.441319491	0.645705659	-0.645705659	0.525316762	1.332267128
D	-0.08763023	-0.834947629	0.975875344	-0.975875344	0.580628609	1.588270004
D	-0.08763023	-1.002448964	1.1559679	-1.1559679	0.705080265	1.771129201
Basal	-0.592380354	-0.315693489	0.435597678	-0.435597678	0.055166063	2.268802594
Basal	-1.097130478	-1.81483044	0.234065532	-0.234065532	-0.428812599	1.735361174
Basal	0.038557301	0.43806252	0.165458844	-0.165458844	0.179617718	1.466830999
A	-1.601880602	0.312436519	-1.0608857	1.0608857	-1.272318265	0.436257064
A	-1.728068133	-0.005816019	-0.812186457	0.812186457	-1.175522533	0.436257064
A	-1.097130478	-0.324068556	-0.769307277	0.769307277	-0.981931068	0.67397402
B	-1.097130478	0.505063054	-0.331939642	0.331939642	-0.580920178	0.728831779
B	-0.592380354	0.43806252	-0.250469201	0.250469201	-0.345844828	0.491114823
B	-0.340005292	0.036059315	0.17403468	-0.17403468	-0.000145784	0.747117698
C	-0.844755416	-0.064441486	0.075412567	-0.075412567	-0.262877058	0.600830341
C	-0.844755416	0.270561185	0.649993577	-0.649993577	0.179617718	0.436257064
C	-0.340005292	-0.726071761	0.842949886	-0.842949886	0.400865106	0.509400743
D	-1.854255664	-1.513328037	0.512780201	-0.512780201	-0.470296484	1.277409369
D	-1.475693071	-0.592070692	0.336975564	-0.336975564	-0.35967279	1.24083753
D	-0.844755416	-1.320701501	0.191186352	-0.191186352	-0.318188905	1.149407931
Basal	-1.728068133	-1.990706843	-0.623518066	0.623518066	-1.272318265	1.021406494
Basal	-0.970942947	-1.320701501	-0.469153018	0.469153018	-0.829823489	1.167693851
Basal	-0.340005292	-0.726071761	-0.42198592	0.42198592	-0.525608331	1.185979771
A	-2.232818257	-2.091207644	-1.867014282	1.867014282	-2.309415396	1.131122012
A	-1.223318009	-0.081191619	-2.017091412	2.017091412	-1.86692062	0.491114823
A	-2.485193319	-2.225208712	-1.596875449	1.596875449	-2.226447626	-0.148892366
B	-1.097130478	-1.236950833	-0.722140179	0.722140179	-1.051070877	0.253397867
B	-0.592380354	-0.851697762	-0.773595195	0.773595195	-0.871307374	0.509400743
B	-0.340005292	-0.458069624	-0.653533492	0.653533492	-0.663887948	-0.112320526
C	-0.08763023	-0.198442554	-0.623518066	0.623518066	-0.525608331	0.875119136
C	0.038557301	0.43806252	-0.259045037	0.259045037	-0.138425402	1.112836092
C	0.290932363	0.019309182	-0.044649137	0.044649137	0.055166063	1.368838968
D	-0.340005292	-0.692571494	0.43130976	-0.43130976	0.11047791	2.758568863
D	-0.213817761	-0.826572562	0.581386889	-0.581386889	0.248757527	2.831712542
D	0.038557301	-0.901948163	0.752903609	-0.752903609	0.456176953	2.721997024
Basal	-0.08763023	0.320811585	0.1311555	-0.1311555	0.096649948	0.235051074
Basal	0.290932363	1.00756706	0.058260895	-0.058260895	0.248757527	0.370960532
Basal	0.164744832	0.496687987	0.032533387	-0.032533387	0.124305871	0.21298924
A	-0.592380354	0.814940525	-1.468237909	1.468237909	-1.175522533	0.545972582
A	-0.592380354	0.521813188	-1.283857436	1.283857436	-1.078726801	-0.075748687
A	-0.466192823	0.371061986	-1.18952324	1.18952324	-0.99575903	0.015680911
B	-0.08763023	0.345936786	-0.683548917	0.683548917	-0.497952407	-0.350037482
B	0.543307425	0.890316126	-0.653533492	0.653533492	-0.207565211	-0.459753
B	0.543307425	0.664189323	-0.374818822	0.374818822	-0.027801708	-0.752327715
C	0.669494956	0.46318772	0.015381715	-0.015381715	0.290241412	-0.258607884
C	1.426620142	0.664189323	0.049685059	-0.049685059	0.608284532	0.271683787
C	1.17424508	0.923816393	0.572811053	-0.572811053	0.940155614	1.021406494
D	-1.223318009	-1.571953504	0.860101558	-0.860101558	-0.000145784	1.20426569
D	-0.718567885	-1.278826167	0.744327773	-0.744327773	0.124305871	1.112836092
D	-0.213817761	-0.734446827	1.065921622	-1.065921622	0.608284532	1.021406494
Basal	-0.08763023	0.756315057	0.251217204	-0.251217204	0.221101604	0.609553858
Basal	0.669494956	1.367694931	0.3455514	-0.3455514	0.635940456	0.278666924
Basal	1.17424508	1.752948003	0.10971591	-0.10971591	0.677424341	-0.036060561
A	-0.213817761	0.739564924	-1.652618383	1.652618383	-1.203178456	-0.112320526
A	-0.844755416	0.379437053	-1.155219896	1.155219896	-1.092554762	-0.788899555
A	-0.718567885	-0.039316286	-0.876505227	0.876505227	-0.898963298	-1.008330591
B	1.931370266	0.655814256	0.058260895	-0.058260895	0.788048035	-0.47803892
B	0.669494956	0.521813188	0.379854744	-0.379854744	0.566800647	-0.551182599
B	1.426620142	0.203560651	0.491340611	-0.491340611	0.898671729	-0.715755876
C	0.669494956	1.317444531	-0.078952481	0.078952481	0.317897336	-1.008330591
C	1.048057549	1.032692261	0.105427992	-0.105427992	0.552972686	-0.788899555
C	0.417119894	0.086309716	0.577098971	-0.577098971	0.580628609	-0.459753
D	0.669494956	-0.181692421	0.911556574	-0.911556574	0.884843767	-0.916900992
D	1.426620142	0.270561185	1.263165849	-1.263165849	1.493274084	-0.825471394
D	2.43612039	2.431328411	1.143104146	-1.143104146	2.018736631	-0.203750125
Basal	-0.340005292	-1.571953504	-1.421070811	1.421070811	-1.348963891	0.143682349
Basal	0.669494956	-0.15656722	-1.639754629	1.639754629	-1.028971443	0.198540108
Basal	0.795682487	-1.153200166	-1.91418138	1.91418138	-1.316682515	0.344827466
A	-1.980443195	-1.086199632	-2.06425851	2.06425851	-2.252707478	0.08882459
A	-1.854255664	-1.50495297	-2.150016869	2.150016869	-2.324812002	0.381399305
A	-0.844755416	-0.784697228	-2.120001444	2.120001444	-1.916993052	-0.094034607
B	-0.718567885	-1.488202836	-1.155219896	1.155219896	-1.266206306	0.308255626
B	-0.718567885	-1.446327503	-0.700700589	0.700700589	-0.932627471	-0.295179723
B	0.038557301	-0.608820826	-1.142356142	1.142356142	-0.9102642	0.161968269
C	0.290932363	-0.223567755	-1.005142767	1.005142767	-0.681860841	-0.642612197
C	-0.340005292	-1.069449498	-1.099476962	1.099476962	-1.054660616	-0.276893804
C	0.164744832	-0.081191619	-1.108052798	1.108052798	-0.782689222	0.07053867
D	-0.970942947	-0.876822962	-0.580638886	0.580638886	-0.865690733	-0.094034607
D	-0.718567885	-0.231942821	-0.404834248	0.404834248	-0.580615963	-0.020890928
D	-0.213817761	-0.114691887	-0.576350968	0.576350968	-0.520360619	-0.057462767
Basal	-0.592380354	-0.525070158	-1.313872862	1.313872862	-1.227965769	0.93178839
Basal	0.038557301	0.002559048	-1.36103996	1.36103996	-1.00018619	0.976771405
Basal	-0.08763023	0.027684248	-1.313872862	1.313872862	-1.002625028	0.294822223
A	-0.466192823	0.103059849	-2.171456459	2.171456459	-1.734819336	0.180254188
A	-0.466192823	0.43806252	-1.584011695	1.584011695	-1.270105791	-0.807185474
A	-0.466192823	1.233693863	-1.566860023	1.566860023	-1.163710688	-0.569468518
B	0.669494956	1.175068396	-0.233317529	0.233317529	0.181534274	-0.47803892
B	0.543307425	0.814940525	-0.053224973	0.053224973	0.231684834	-0.459753
B	1.048057549	1.443070532	0.028245469	-0.028245469	0.54075983	-0.715755876
C	1.552807673	1.769698136	-0.782171031	0.782171031	0.132147294	-0.295179723
C	0.290932363	0.421312387	-0.259045037	0.259045037	-0.053618789	-0.295179723
C	0.164744832	-0.667446293	0.002517961	-0.002517961	-0.026042791	-0.386609322
D	2.562307921	2.841706682	-0.259045037	0.259045037	1.003962946	-0.642612197
D	0.795682487	-0.022566152	0.289808466	-0.289808466	0.485497072	-0.514610759
D	2.309932859	1.962324672	0.534219791	-0.534219791	1.442056973	-0.551182599
Basal	-1.223318009	0.270561185	-0.743579769	0.743579769	-0.940447183	-0.587754438
Basal	-1.34950554	0.605563855	-0.640669738	0.640669738	-0.871307374	-0.587754438
Basal	-1.097130478	0.111434916	-0.644957656	0.644957656	-0.843651451	-0.624326277
A	-0.718567885	1.468195733	-1.403919139	1.403919139	-1.092554762	-1.008330591
A	-1.854255664	-0.231942821	-0.816474375	0.816474375	-1.258490303	-0.990044671
A	-1.097130478	-0.265443088	-0.644957656	0.644957656	-0.885135336	-1.355763065
B	-0.340005292	-0.257068022	0.10971591	-0.10971591	-0.083113555	-1.227761627
B	0.417119894	0.103059849	0.264080958	-0.264080958	0.345553259	-1.556908181
B	0.290932363	-0.399444157	0.45274935	-0.45274935	0.387037145	-1.300905306
C	-0.592380354	0.69768959	0.354127236	-0.354127236	0.11047791	-1.739767378
C	-0.340005292	0.312436519	0.358415154	-0.358415154	0.165789757	-1.447192663
C	-0.466192823	0.002559048	0.83437405	-0.83437405	0.42852103	-1.794625137
D	-0.970942947	1.979074805	1.404667143	-1.404667143	0.857187844	-3.641503025
D	0.417119894	0.806565458	0.975875344	-0.975875344	0.953983576	-1.64833778
D	0.669494956	1.685947469	0.937284082	-0.937284082	1.119919117	-1.959198414
Basal	0.038557301	-1.169950299	-0.074664563	0.074664563	-0.179909287	0.012945466
Basal	1.426620142	-0.282193222	-0.42198592	0.42198592	0.138133833	-0.415175549
Basal	0.290932363	-1.119699899	-0.430561756	0.430561756	-0.35967279	-0.408953893
A	-0.592380354	-0.558570425	-0.820762293	0.820762293	-0.871307374	-0.697469956
A	0.669494956	1.141568129	-0.563487214	0.563487214	-0.069285593	-1.392334904
A	0.543307425	1.24206893	0.053972977	-0.053972977	0.359381221	-1.337477145
B	0.669494956	-0.056066419	1.00589077	-1.00589077	0.9816395	-0.679184036
B	1.300432611	1.392820132	1.010178688	-1.010178688	1.368822429	-0.551182599
B	0.669494956	0.605563855	1.11308872	-1.11308872	1.133747079	-0.660898117
C	1.17424508	1.401195198	0.941572	-0.941572	1.272026696	-1.703195539
C	2.057557797	2.448078544	1.044482032	-1.044482032	1.797489243	-1.337477145
C	1.552807673	1.870198937	1.207422915	-1.207422915	1.673037587	-1.008330591
D	1.931370266	2.456453611	1.443258405	-1.443258405	2.060220516	-1.118046109
D	2.183745328	1.895324138	1.872050204	-1.872050204	2.433575483	-1.06318835
D	1.931370266	2.314077476	2.262250741	-2.262250741	2.682478794	-0.935186912
