# Supplementary material for: Non-invasive classification of macrophage polarisation by 2P-FLIM and machine learning
Source: eLife. 2022 Oct 18;11:e77373. doi: 10.7554/eLife.77373 (PMC9578711; doi:10.7554/eLife.77373)
Supplement: Figure 3—source data 1. [file elife-77373-fig3-data1.zip › Figure 3/Figure 3 E - Source Data 1.csv]

Donor	Row_Labels	x	y
A	Basal	3.55795	10.7155
A	Basal	3.96903	9.56076
A	Basal	3.8536	8.74172
A	Oligomycin	9.55289	10.0694
A	Oligomycin	8.15716	10.5468
A	Oligomycin	8.70131	8.38725
A	FCCP	2.37361	10.187
A	FCCP	2.12153	9.73212
A	FCCP	1.99282	9.53059
A	Rot+AA	2.8358	8.68463
A	Rot+AA	2.39378	9.40334
A	Rot+AA	2.18998	9.84311
A	2-DG	4.41183	11.3369
A	2-DG	4.20559	11.4584
A	2-DG	3.74098	11.1755
A	Basal	3.67461	9.04668
A	Basal	3.34756	9.46815
A	Basal	3.53578	8.7717
A	Oligomycin	4.09706	6.04942
A	Oligomycin	2.44727	7.18104
A	Oligomycin	1.57781	8.11115
A	FCCP	2.14226	8.04529
A	FCCP	1.91832	8.38319
A	FCCP	1.99874	9.01379
A	Rot+AA	1.93147	9.50962
A	Rot+AA	3.06558	8.1975
A	Rot+AA	2.62079	8.89394
A	2-DG	2.98272	9.78333
A	2-DG	2.80541	10.1468
A	2-DG	2.55283	9.78134
B	Basal	4.02815	11.2395
B	Basal	4.77022	10.6693
B	Basal	3.32694	10.292
B	Oligomycin	10.0541	8.27754
B	Oligomycin	3.69863	6.0244
B	Oligomycin	3.35238	6.11702
B	FCCP	2.77668	6.76222
B	FCCP	2.86815	7.65139
B	FCCP	3.53005	8.33046
B	Rot+AA	2.18443	9.8885
B	Rot+AA	2.67452	10.3904
B	Rot+AA	2.65635	9.47638
B	2-DG	4.06078	11.5041
B	2-DG	4.09585	10.6919
B	2-DG	3.62179	11.2285
B	Basal	8.00909	12.2652
B	Basal	8.9364	12.2715
B	Basal	8.7097	12.1445
B	Oligomycin	9.72768	11.6577
B	Oligomycin	9.82936	10.9394
B	Oligomycin	10.2807	10.8501
B	FCCP	9.25381	12.0628
B	FCCP	8.41228	12.0193
B	FCCP	3.99896	6.86402
B	Rot+AA	3.14154	10.652
B	Rot+AA	3.75346	8.90954
B	Rot+AA	3.58074	9.95749
B	2-DG	4.30918	10.4003
B	2-DG	4.38741	10.9924
B	2-DG	4.3526	11.0566
C	Basal	5.13955	10.7486
C	Basal	6.55174	11.6981
C	Basal	4.89082	9.8558
C	Oligomycin	9.11442	9.82867
C	Oligomycin	9.047	10.0544
C	Oligomycin	9.5044	11.0914
C	FCCP	8.33815	10.0317
C	FCCP	8.25681	9.73877
C	FCCP	4.73524	10.5601
C	Rot+AA	6.1937	10.8704
C	Rot+AA	4.3227	10.6151
C	Rot+AA	3.58301	11.192
C	2-DG	6.06241	11.6423
C	2-DG	6.15446	11.3229
C	2-DG	6.33172	11.8127
C	Basal	7.95418	11.6514
C	Basal	7.75169	11.8995
C	Basal	7.73789	12.3211
C	Oligomycin	8.70189	11.3743
C	Oligomycin	10.2062	10.4197
C	Oligomycin	8.42711	10.6324
C	FCCP	8.40532	11.0789
C	FCCP	8.9878	11.6169
C	FCCP	9.95683	9.91526
C	Rot+AA	9.77052	12.1003
C	Rot+AA	5.20754	9.54217
C	Rot+AA	4.9795	10.0113
C	2-DG	5.37879	10.7019
C	2-DG	5.11559	10.5546
C	2-DG	4.95555	10.667
D	Basal	4.09699	8.43033
D	Basal	4.30591	7.89738
D	Basal	4.13986	7.81871
D	Oligomycin	10.9055	9.17307
D	Oligomycin	10.564	8.82846
D	Oligomycin	10.7535	8.84524
D	FCCP	10.469	8.14765
D	FCCP	3.61993	6.28459
D	FCCP	3.26208	6.26485
D	Rot+AA	3.50232	7.43037
D	Rot+AA	3.87059	8.05173
D	Rot+AA	4.13228	8.52894
D	2-DG	5.37923	11.5729
D	2-DG	4.83244	11.5182
D	2-DG	3.78451	11.0618
D	Basal	4.45942	8.71141
D	Basal	4.17154	7.9293
D	Basal	4.01275	7.45149
D	Oligomycin	10.892	8.7814
D	Oligomycin	9.90799	8.45437
D	Oligomycin	9.60733	8.68643
D	FCCP	3.40444	7.6886
D	FCCP	2.78752	7.91838
D	FCCP	2.58884	8.19481
D	Rot+AA	3.33929	6.61129
D	Rot+AA	3.03635	7.11093
D	Rot+AA	2.09761	8.85127
D	2-DG	1.85504	8.99149
D	2-DG	2.3317	8.94793
D	2-DG	3.56571	7.97728
E	Basal	9.58634	10.7721
E	Basal	10.8971	9.94719
E	Basal	10.705	10.2307
E	Oligomycin	9.44382	10.4803
E	Oligomycin	9.40077	10.8582
E	Oligomycin	10.1903	10.3006
E	FCCP	8.84781	10.977
E	FCCP	8.63504	10.7418
E	FCCP	10.4308	10.2739
E	Rot+AA	10.2543	9.03794
E	Rot+AA	9.73562	10.2095
E	Rot+AA	10.8621	9.56781
E	2-DG	8.4517	10.7319
E	2-DG	8.97032	9.83226
E	2-DG	10.2733	9.36327
E	Basal	10.3718	11.3638
E	Basal	10.8964	10.448
E	Basal	10.9613	9.6922
E	Oligomycin	10.7594	9.73337
E	Oligomycin	10.3554	8.63419
E	Oligomycin	10.5802	8.42268
E	FCCP	3.68385	6.6197
E	FCCP	3.34339	6.88268
E	FCCP	3.48	6.99262
E	Rot+AA	4.03044	6.69513
E	Rot+AA	3.53109	6.66392
E	Rot+AA	1.73182	8.54811
E	2-DG	3.78694	7.0816
E	2-DG	2.29762	8.33635
E	2-DG	3.52001	7.66818
F	Basal	9.42448	8.91248
F	Basal	9.2841	8.75888
F	Basal	9.27288	8.82847
F	Oligomycin	10.1401	8.38487
F	Oligomycin	8.99853	9.23495
F	Oligomycin	9.08592	8.83452
F	FCCP	1.56458	7.42279
F	FCCP	1.90476	7.50035
F	FCCP	1.66657	7.92936
F	Rot+AA	2.08041	7.16507
F	Rot+AA	1.80432	7.28094
F	Rot+AA	1.76387	7.56637
F	2-DG	2.22245	7.39156
F	2-DG	2.16574	7.7436
F	2-DG	2.59417	7.44189
F	Basal	6.84367	10.2355
F	Basal	3.43114	7.71308
F	Basal	7.57427	9.95552
F	Oligomycin	9.53689	9.22239
F	Oligomycin	3.25119	6.25145
F	Oligomycin	2.92647	6.68899
F	FCCP	2.27671	9.17178
F	FCCP	2.98462	8.29847
F	FCCP	2.55326	8.60824
F	Rot+AA	2.59008	7.71132
F	Rot+AA	3.1891	7.75372
F	Rot+AA	2.88166	7.89354
F	2-DG	3.17929	8.10753
F	2-DG	2.91455	8.2597
F	2-DG	3.11032	8.46389
