# Supplementary material for: Non-invasive classification of macrophage polarisation by 2P-FLIM and machine learning
Source: eLife. 2022 Oct 18;11:e77373. doi: 10.7554/eLife.77373 (PMC9578711; doi:10.7554/eLife.77373)
Supplement: Figure 3—source data 1. [file elife-77373-fig3-data1.zip › Figure 3/Figure 3 G, H - Source Data 1.csv]

Row_Labels	Sum of tau[1][ns]	Sum of tau[2][ns]	Tavg
M1	2.63	0.3615	1.103
M1	2.65	0.3617	1.119
M1	2.66	0.3606	1.13
M2	2.71	0.3667	1.141
M2	2.69	0.3669	1.153
M2	2.75	0.359	1.192
M2	2.69	0.396	1.143
M2	2.7	0.3703	1.131
M2	2.74	0.369	1.146
M1	2.6	0.3597	1.048
M1	2.58	0.3513	1.027
M1	2.65	0.3703	1.092
M2	2.56	0.3708	1.056
M2	2.6	0.37	1.073
M2	2.62	0.3652	1.098
M1	2.56	0.35	1.022
M1	2.6	0.3546	1.035
M1	2.62	0.3593	1.05
M1	2.64	0.3689	1.062
M1	2.69	0.3754	1.083
M1	2.69	0.3727	1.096
M2	2.8	0.3726	1.155
M2	2.7	0.371	1.139
M2	2.76	0.3672	1.163
M1	2.59	0.347	1.006442
M1	2.59	0.3475	1.0305655
M1	2.65	0.3575	1.03218275
M2	2.7	0.3788	1.1111386
M2	2.69	0.3745	1.11476535
M2	2.73	0.382	1.1371168
M1	2.62	0.3617	1.092
M1	2.68	0.366	1.123
M1	2.67	0.36	1.126
M2	2.7	0.3641	1.169
M2	2.75	0.3814	1.197
M2	2.7	0.372	1.18
