# Supplementary material for: Non-invasive classification of macrophage polarisation by 2P-FLIM and machine learning
Source: eLife. 2022 Oct 18;11:e77373. doi: 10.7554/eLife.77373 (PMC9578711; doi:10.7554/eLife.77373)
Supplement: Figure 4—source data 1. [file elife-77373-fig4-data1.zip]

Archive with 38 entries (21 files):
- Figure 4/.Rproj.user/
- Figure 4/.Rproj.user/B6B86D24/
- Figure 4/.Rproj.user/B6B86D24/bibliography-index/
- Figure 4/.Rproj.user/B6B86D24/ctx/
- Figure 4/.Rproj.user/B6B86D24/explorer-cache/
- Figure 4/.Rproj.user/B6B86D24/pcs/
- Figure 4/.Rproj.user/B6B86D24/pcs/files-pane.pper
- Figure 4/.Rproj.user/B6B86D24/pcs/source-pane.pper
- Figure 4/.Rproj.user/B6B86D24/pcs/windowlayoutstate.pper
- Figure 4/.Rproj.user/B6B86D24/pcs/workbench-pane.pper
- Figure 4/.Rproj.user/B6B86D24/presentation/
- Figure 4/.Rproj.user/B6B86D24/profiles-cache/
- Figure 4/.Rproj.user/B6B86D24/rmd-outputs
- Figure 4/.Rproj.user/B6B86D24/saved_source_markers
- Figure 4/.Rproj.user/B6B86D24/sources/
- Figure 4/.Rproj.user/B6B86D24/sources/per/
- Figure 4/.Rproj.user/B6B86D24/sources/per/t/
- Figure 4/.Rproj.user/B6B86D24/sources/per/t/0D5A97A6
- Figure 4/.Rproj.user/B6B86D24/sources/per/t/0D5A97A6-contents
- Figure 4/.Rproj.user/B6B86D24/sources/per/u/
- Figure 4/.Rproj.user/B6B86D24/sources/prop/
- Figure 4/.Rproj.user/B6B86D24/sources/prop/CB849044
- Figure 4/.Rproj.user/B6B86D24/sources/prop/INDEX
- Figure 4/.Rproj.user/B6B86D24/tutorial/
- Figure 4/.Rproj.user/B6B86D24/viewer-cache/
- Figure 4/.Rproj.user/shared/
- Figure 4/.Rproj.user/shared/notebooks/
- Figure 4/.Rproj.user/shared/notebooks/patch-chunk-names
- Figure 4/Figure 4 A - Source Code 1.cppipe
- Figure 4/Figure 4 B - Source Code 1.txt
- Figure 4/Figure 4 B - Source Data 1.csv
- Figure 4/FIgure 4 C, D, E - Source Code 1.R
- Figure 4/Figure 4 C, D, E - Source Data 1.csv
- Figure 4/Figure 4 C, D, E - Source Data 2.csv
- Figure 4/Figure 4 C, D, E - Source Data 3.csv
- Figure 4/Figure 4 C, D, E - Source Data 4.csv
- Figure 4/Figure 4 C, D, E - Source Data 5.csv
- Figure 4/Figure 4 C, D, E - Source Data 6.csv
