# Supplementary material for: Non-invasive classification of macrophage polarisation by 2P-FLIM and machine learning
Source: eLife. 2022 Oct 18;11:e77373. doi: 10.7554/eLife.77373 (PMC9578711; doi:10.7554/eLife.77373)
Supplement: Figure 4—source data 1. [file elife-77373-fig4-data1.zip › Figure 4/Figure 4 B - Source Data 1.csv]

	X (UMAP Dimension 1)	A M1	A M2	B M1	B M2	C M1	C M2	D M1	D M2	E M1	E M2	F M1	F M2
M1	-1.9672	3.36716
M1	2.8274	-1.60715
M1	1.5604	-2.78652
M1	-1.3633	-3.00461
M1	-0.2933	-2.99409
M1	-3.34685	0.7558
M1	1.7115	-3.58546
M1	1.6314	1.15988
M1	-0.5509	-1.85423
M1	-0.0845	-2.46398
M1	-1.6888	-2.68609
M1	-0.7489	-2.6636
M1	2.1748	-2.216
M1	3.1767	-1.33075
M1	-2.80337	-1.5131
M1	-0.7399	-3.33825
M1	-1.9997	3.04851
M1	-1.7241	2.20838
M1	-1.7974	-1.47509
M1	-0.2164	-1.17333
M1	-4.33947	2.08091
M1	1.5314	-2.952
M1	-0.4371	2.06333
M1	0.5334	-1.07289
M1	-1.673	3.21093
M1	2.8559	-1.68456
M1	2.5691	-2.17772
M1	-4.00818	3.08268
M1	-3.52322	1.94878
M1	-1.2203	-0.08043
M1	-4.07209	3.04767
M1	0.6579	-2.2001
M1	1.05	1.79989
M1	2.966	-1.44717
M1	-2.69125	3.34725
M1	0.2464	-2.28769
M1	0.22	1.73222
M1	2.6569	-1.28139
M1	-0.206	-3.18644
M1	-3.61257	3.31431
M1	-3.54866	2.57516
M1	0.3124	1.28297
M1	-1.2793	-1.45743
M1	-3.65648	2.62257
M1	-4.11491	2.03395
M1	1.3421	2.41013
M1	-1.8031	2.84322
M1	1.2219	0.27403
M1	-2.3497	2.06348
M1	1.5135	1.49834
M1	0.8641	2.49507
M1	-1.1778	-3.22795
M1	0.172	0.67333
M1	-2.83917	2.8181
M1	0.1478	0.40391
M1	0.5996	0.35999
M1	-0.0467	1.9059
M1	-2.90052	2.91487
M1	0.5659	-1.53969
M1	2.5939	-2.89893
M1	0.456	1.61199
M1	-2.33233	2.7546
M1	1.5173	0.97563
M1	-2.72127	2.45772
M1	-0.1804	1.56121
M1	-2.28387	0.54486
M1	-0.7003	2.38029
M1	-2.27087	2.40433
M1	1.949	-2.55553
M1	-1.6573	2.74836
M1	-1.0944	2.80335
M2	-0.0961		0.67256
M2	-4.35145		2.62152
M2	1.0847		-1.60723
M2	2.2887		-0.90633
M2	0.1532		-2.65109
M2	1.6226		-1.27261
M2	-2.92562		-0.5964
M2	2.4871		-1.92058
M2	-2.76956		0.52524
M2	-0.0574		-1.01354
M2	-4.76467		2.61787
M2	0.7269		1.12292
M2	1.1297		-2.01111
M2	1.2946		1.94647
M2	-2.92638		-0.87682
M2	-4.00747		2.34477
M2	-2.53072		-0.6606
M2	1.2062		-3.67863
M2	-2.84237		-1.01761
M2	-1.4367		2.9395
M2	-2.75491		0.78339
M2	-0.2933		-2.82292
M2	-3.37066		2.39604
M2	-2.84388		0.02128
M2	-2.67632		-0.13981
M2	-2.40954		-0.6128
M2	0.6314		-0.23689
M2	1.6613		1.62646
M2	-4.45877		2.28003
M2	2.0186		1.18451
M2	2.4773		-2.67372
M2	2.1896		-3.10862
M2	-1.4683		-2.42408
M2	-1.3241		-1.83609
M2	-2.69737		-1.09
M2	-2.20693		-2.7096
M2	0.1133		-1.54878
M2	-3.20645		1.53927
M2	-0.2933		-2.51517
M2	-3.02701		1.02881
M2	-2.10285		-2.26995
M2	-0.7332		-2.20393
M2	2.8153		-2.52911
M2	-0.9838		-1.75297
M2	1.6248		2.05723
M2	-0.166		-1.79058
M2	-2.29344		-1.54312
M2	-1.7081		-2.12776
M2	-1.4058		-1.23153
M2	-0.5359		-1.0764
M2	-3.44757		1.22297
M2	-3.32995		1.16585
M2	2.7576		-2.61843
M2	-2.90977		2.00089
M2	-4.56759		2.30335
M2	0.2486		-3.21493
M2	-1.3827		2.1375
M2	0.9595		1.57618
M2	1.076		2.20062
M2	1.8609		-0.99572
M2	2.7538		-1.96006
M2	-2.73503		2.12726
M2	2.4127		-1.49332
M2	-2.71207		1.2117
M2	0.8099		-3.03748
M2	-1.8952		-2.84069
M2	1.4073		0.79699
M2	2.22		-1.5893
M2	1.2459		1.19986
M2	1.3568		0.01795
M2	0.4527		-3.26886
M2	-2.02813		-0.59743
M2	1.6781		-3.61015
M2	-1.8301		-0.58004
M2	1.4246		-3.42048
M2	0.272		-0.89666
M2	1.925		-1.30113
M2	-2.49339		0.34014
M2	-4.20654		1.80136
M2	-3.08975		0.58568
M2	0.352		0.56934
M2	1.6623		-1.7828
M2	-1.3107		2.393
M2	-1.0709		-3.36802
M1	2.6188			3.2023
M1	1.55975			4.4263
M1	-1.0297			4.1098
M1	2.4518			0.6358
M1	-1.50111			0.0413
M1	1.61694			-1.1032
M1	2.7583			1.4104
M1	1.26986			4.2343
M1	1.53265			3.592
M1	1.61174			1.965
M1	1.35122			3.0626
M1	2.0773			2.5034
M1	0.73679			4.2241
M1	2.3736			2.7011
M1	1.68747			4.2174
M1	-3.81693			-0.4046
M1	-2.83516			-0.5369
M1	-2.01845			-1.1838
M1	1.97212			3.7592
M1	-2.70783			-2.26519
M1	-0.05646			3.9258
M1	-3.41198			0.5289
M1	-3.71262			-0.6742
M1	1.86731			3.0074
M1	-0.38294			3.1957
M1	-3.06563			0.2158
M1	-1.62287			-0.6232
M1	-1.34759			-2.00414
M1	0.77562			2.058
M1	1.0631			1.6059
M1	-1.95843			-0.1349
M1	1.42119			-0.8273
M1	2.2684			3.7134
M1	-0.55558			4.2788
M1	-1.43299			3.7859
M1	0.82409			2.8355
M1	-0.2198			3.8514
M1	0.07238			3.3087
M1	-1.08443			3.8584
M1	-1.07562			3.5037
M1	0.1783			2.4243
M1	-3.40187			-0.8525
M1	-2.51829			-0.0159
M1	-2.30403			-1.7462
M1	2.1581			1.6591
M1	-3.35825			-0.03
M1	-2.53521			-2.11823
M1	-1.29458			3.5842
M1	-2.90197			2.3107
M1	-2.17087			-2.30529
M1	-3.25249			0.7123
M1	0.33461			1.7598
M1	2.5572			0.9629
M1	-0.7674			-1.998
M1	-2.65225			-0.2551
M1	2.6377			1.9618
M1	1.32151			-1.5921
M1	-1.76547			-0.2007
M1	1.51473			1.5938
M1	1.29787			3.4085
M1	-0.78257			3.8915
M1	1.30161			3.297
M1	1.33123			2.7937
M1	0.29737			3.1226
M1	1.9393			3.3505
M1	0.83097			3.1243
M1	1.32554			3.6315
M1	-2.4312			-0.6041
M1	2.4449			2.3733
M1	-2.97959			2.6385
M1	-0.34182			-2.46081
M1	2.5803			1.2528
M1	2.5086			3.4789
M1	-1.00399			-2.79613
M1	0.08637			2.8259
M1	-3.15146			-1.7679
M1	2.4511			3.8347
M2	0.09514				-2.0459
M2	0.52341				1.1299
M2	1.30912				1.1054
M2	-0.42451				2.7727
M2	-1.26986				0.253
M2	0.58874				1.7306
M2	-0.59163				2.5699
M2	0.42783				2.1517
M2	1.68345				-0.2877
M2	-1.00009				3.2515
M2	1.18448				-1.0675
M2	0.95425				-0.0676
M2	-0.76496				1.6685
M2	0.04289				2.2796
M2	-0.05043				3.0041
M2	0.51032				-0.0419
M2	-1.73098				-1.6849
M2	-2.93935				1.3618
M2	-2.70815				2.6092
M2	-0.16499				2.0104
M2	-2.51978				2.3946
M2	0.25679				0.5506
M2	-3.02594				1.3541
M2	-1.20136				3.0229
M2	-1.97278				2.6038
M2	-2.19643				-1.9443
M2	-3.20978				0.0332
M2	-2.73856				-2.67226
M2	-2.29693				2.5029
M2	-1.27193				-0.7796
M2	2.0938				-0.805
M2	0.45329				0.8125
M2	0.95178				0.5792
M2	-0.62224				3.311
M2	-0.93025				-1.7863
M2	0.12979				1.2974
M2	-3.43794				-1.1014
M2	0.16467				2.6367
M2	1.70502				-0.8295
M2	-2.84209				2.7181
M2	0.49773				-2.0591
M2	-1.6493				3.3452
M2	1.13252				0.4473
M2	0.68564				2.6806
M2	1.13561				4.0965
M2	-3.03909				-2.43279
M2	-2.18006				-1.5853
M2	-2.45308				-1.0755
M2	-2.72798				2.1629
M2	0.88118				-0.5592
M2	2.4607				0.097
M2	-1.09353				-3.02977
M2	-1.7992				-0.822
M2	1.46361				0.0503
M2	-3.01334				-1.1522
M2	-2.97647				2.4666
M2	-2.8295				-1.4387
M2	-0.80789				-1.9664
M2	-3.32932				-0.4247
M2	-3.6056				-0.3987
M2	2.263				0.5421
M2	-1.29527				-1.4514
M2	-0.95912				-3.25981
M2	2.3011				-0.6114
M2	0.60239				-0.4837
M2	1.77522				2.3104
M2	1.40447				1.0859
M2	0.63245				0.9387
M2	-2.19768				-3.46227
M2	2.4582				-0.3533
M2	-0.1167				-2.16342
M2	2.1187				2.0817
M2	1.60422				-1.4592
M2	-1.39695				-3.10538
M2	0.97609				0.7324
M2	-2.09519				-3.09124
M2	2.1106				2.4557
M2	-2.37863				-3.18163
M2	-1.49609				-3.23721
M2	-0.51202				-2.10207
M2	-1.91391				-3.29179
M2	-1.26015				-3.11736
M2	2.3314				0.0271
M2	-1.80484				-2.9168
M2	-1.61558				-1.8357
M2	1.86415				-0.9305
M2	-2.11012				-2.7549
M2	-3.72147				-0.0493
M2	-0.45521				-2.60777
M2	-2.02516				-3.34431
M2	-1.30275				-3.18535
M2	2.4045				-0.3539
M2	-1.69306				-0.5142
M1	-3.38136					2.07833
M1	-2.33066					1.70558
M1	-3.56225					0.67032
M1	-0.69906					-2.03069
M1	1.18498					-2.84363
M1	-3.25447					-0.89028
M1	0.16361					-1.89486
M1	-3.58812					-0.03472
M1	1.34973					-2.0476
M1	-0.06429					-1.47504
M1	-3.33521					0.66298
M1	3.5072					-0.67262
M1	3.5492					0.25047
M1	-2.11894					0.86631
M1	0.28671					2.47658
M1	-1.18581					0.65908
M1	1.12364					-2.44628
M1	2.96646					-1.18361
M1	-3.27832					1.94615
M1	0.00061					1.80898
M1	3.2117					-0.58808
M1	2.45707					-2.31122
M1	2.8742					-2.29772
M1	0.5071					-2.6518
M1	3.0696					-1.87961
M1	-1.85895					-0.32329
M1	-1.99558					2.30785
M1	2.50297					1.43395
M1	0.76764					-0.21249
M1	2.30491					1.42488
M1	1.25179					1.26019
M1	2.95333					-0.83954
M1	1.40628					2.13795
M1	2.52047					-1.99558
M1	3.5628					-1.29427
M1	-2.6301					2.09929
M1	3.0894					0.72783
M1	0.49533					-0.3615
M1	-2.34865					2.27539
M1	1.20258					0.89529
M1	-0.94138					1.02241
M1	2.44734					-0.47346
M1	0.88516					-1.59118
M1	-2.27399					0.34698
M1	0.05474					-2.61535
M1	-3.01826					0.60099
M1	-0.85092					0.31059
M1	-3.68107					0.92743
M1	-1.06495					-1.08053
M1	-2.48999					1.16431
M1	0.12648					-1.84077
M1	-3.12219					1.80466
M1	0.57775					-2.30439
M1	-0.43818					-1.67868
M1	-2.93126					0.84649
M1	-1.4782					-1.6313
M1	3.3305					0.34558
M1	1.36935					1.47541
M1	-1.52171					0.18321
M1	-0.84025					-1.60162
M1	1.50136					1.69003
M1	-0.28849					-2.23698
M1	-3.56522					-0.27395
M1	-2.99224					1.61487
M1	0.38087					1.61589
M1	2.52643					-1.70656
M1	1.17796					-2.75654
M1	0.81839					-2.13207
M1	2.96231					-1.98594
M1	-1.4172					-0.00664
M1	-2.86638					0.47504
M1	-1.42046					-0.91776
M1	0.89717					-3.03737
M1	1.95517					-0.09394
M1	2.37004					-1.78484
M1	0.87583					0.91687
M1	0.35586					1.44594
M1	3.4374					-1.23479
M1	2.0016					-1.9533
M1	-3.40423					1.33826
M1	1.66087					-2.57887
M1	1.66235					0.88432
M1	-3.16354					1.02902
M1	2.02599					-2.82453
M1	-1.23045					1.27776
M1	3.1469					0.8241
M1	-0.41909					0.84172
M1	-2.02028					0.22346
M1	-2.87992					-1.25571
M1	-2.9931					-0.06553
M1	-2.78318					-1.47686
M1	-2.7565					-1.46427
M1	-2.28618					-1.56444
M1	-2.72768					-0.19541
M1	-3.38662					-0.58403
M1	-2.67436					0.28895
M1	-3.27508					0.13801
M1	-2.02868					-1.42596
M1	-2.53365					-1.31142
M1	-1.81099					-0.35066
M1	-3.05999					0.09333
M1	-2.04285					1.61785
M1	-2.12868					-1.34974
M1	-2.54605					-0.24008
M1	-2.61272					1.87451
M1	-2.63885					-0.94644
M1	-3.06594					-0.76345
M1	-0.90217					-2.4443
M1	-2.90625					1.21224
M1	-0.88679					-1.3072
M1	-1.32779					-1.40972
M1	-2.92422					-0.90811
M1	-1.26817					-0.39378
M1	-2.19908					0.30048
M1	-2.11709					1.39727
M1	-1.66108					-0.27446
M1	-1.92435					-0.5173
M1	-2.17001					2.27065
M1	-2.69999					0.19736
M1	-1.39145					1.62655
M1	-0.28272					-1.29397
M1	0.41747					-2.13082
M1	-2.27649					-0.61561
M1	-1.79864					0.97901
M1	-2.4404					0.6447
M1	-1.92437					1.17219
M1	-1.80069					1.30983
M1	-2.78064					0.67064
M1	-1.27224					-0.80193
M2	-2.90212						2.22319
M2	0.54994						2.17574
M2	-2.59122						1.02704
M2	1.68028						0.09497
M2	-2.73122						1.91729
M2	-2.84609						-0.31732
M2	2.38524						0.56742
M2	0.89764						1.46061
M2	2.49823						-0.36812
M2	3.2945						-0.52726
M2	0.29659						-2.46285
M2	1.57009						-1.89561
M2	-3.4509						1.43744
M2	3.4707						-0.06428
M2	3.6069						-0.85728
M2	2.10378						-0.78227
M2	2.91249						-0.29482
M2	-1.18347						1.43065
M2	1.02579						2.16627
M2	3.6366						-0.24261
M2	2.72357						0.07759
M2	2.96645						0.09764
M2	1.09102						2.20936
M2	3.51						-1.38283
M2	2.72299						-0.11525
M2	1.52612						1.88488
M2	2.67266						0.77468
M2	-1.66535						1.23293
M2	1.97597						-2.32258
M2	2.70363						-0.71138
M2	1.8972						1.7625
M2	2.93791						0.39392
M2	2.13709						0.76649
M2	2.03342						-0.48518
M2	2.34877						0.43269
M2	1.33716						-0.15933
M2	1.40178						0.24514
M2	1.09788						-0.76996
M2	-2.63926						-0.9313
M2	1.07476						-2.27911
M2	1.10046						-0.95086
M2	-0.44143						1.99399
M2	1.41051						-1.44957
M2	2.37602						-0.14616
M2	1.93046						-1.29949
M2	2.52329						-2.37081
M2	-2.03681						1.84859
M2	1.64987						-0.2138
M2	2.55142						-0.82207
M2	2.23349						-1.15058
M2	2.94003						-0.53735
M2	-0.47374						1.36504
M2	1.84869						0.0512
M2	1.94704						-2.06803
M2	2.76871						1.18361
M2	2.74707						-0.85192
M2	0.94902						1.18505
M2	2.43098						1.18509
M2	1.97749						0.86336
M2	0.66894						2.21663
M2	2.53006						0.30146
M2	-1.13755						-0.45809
M2	2.71169						0.9714
M2	0.2897						1.22059
M2	2.62015						-1.3375
M2	0.17314						2.0818
M2	0.00136						0.23936
M2	2.23193						1.46245
M2	1.26629						-0.5991
M2	-1.25399						2.07008
M2	-0.07424						1.50593
M2	1.22229						0.57015
M2	0.62901						-2.23136
M2	-2.75943						1.30713
M2	-1.3405						-0.43501
M2	1.44497						-2.85913
M2	1.47053						-1.54977
M2	2.20501						-2.43039
M2	1.03415						-0.41611
M2	1.95986						-2.56297
M2	-1.92011						0.5703
M2	-1.29708						0.04799
M2	0.6376						-1.80259
M2	-0.07197						-2.14061
M2	1.59728						-1.23985
M2	-1.13827						1.07517
M2	1.83021						0.41726
M2	1.40277						1.40625
M2	2.98749						1.00349
M2	3.1467						-0.43197
M2	-0.18069						0.89146
M2	2.43899						-2.27734
M2	3.2193						-1.61196
M2	-2.4754						1.4649
M2	2.77856						0.44895
M2	-1.01676						-0.68913
M2	0.80257						-1.15718
M2	-0.90565						-0.4155
M2	-0.39769						1.6327
M2	0.46506						2.01151
M2	0.10666						-0.44628
M2	0.91104						-2.18842
M2	-1.04993						0.34515
M1	-1.59891							0.07895
M1	-0.23072							0.59172
M1	-1.00454							0.63675
M1	0.90168							-0.02083
M1	0.18068							2.22711
M1	2.78224							0.42704
M1	-0.9694							0.86696
M1	-1.1477							0.85911
M1	3.6736							1.75156
M1	2.09968							0.14076
M1	1.41228							3.70178
M1	2.31222							2.42619
M1	1.77171							1.90961
M1	3.5696							1.77336
M1	1.41527							1.44211
M1	-0.24367							1.18097
M1	1.38367							0.34321
M1	-0.13425							2.94474
M1	1.5728							3.89281
M1	3.65049							2.70356
M1	3.48595							0.83123
M1	1.40798							2.31617
M1	2.54631							1.59369
M1	2.9263							1.39689
M1	1.99072							2.44556
M1	1.32578							2.68136
M1	3.94608							1.86406
M1	0.65906							2.67466
M1	1.07779							1.99729
M1	0.47528							2.86117
M1	3.37649							2.42284
M1	2.71343							2.77585
M1	-0.05134							1.29625
M1	1.91763							3.02857
M1	0.90171							2.53772
M1	1.47282							0.04172
M1	-1.23574							0.79137
M1	-0.73578							1.08999
M1	-0.67832							1.71809
M1	4.00472							0.97038
M1	0.68028							-0.22546
M1	-0.9709							0.41966
M1	1.3006							1.99311
M1	3.90264							0.69733
M1	0.22157							2.01326
M1	2.88551							2.52498
M1	4.15699							2.22968
M1	4.12324							1.62921
M1	3.38202							0.97903
M1	2.85833							0.69103
M1	-1.69387							0.97269
M1	4.10158							3.4747
M1	3.88694							3.73921
M1	3.84615							2.58673
M1	4.01878							1.20713
M1	4.48002							2.61723
M1	3.11066							2.69414
M1	4.20175							2.90952
M1	2.63998							2.24068
M1	3.34446							2.05428
M1	3.66561							1.48721
M1	2.28837							3.78726
M1	-0.51388							2.13224
M1	-0.43687							2.50937
M1	3.89355							2.30909
M1	-0.65379							0.37757
M1	3.53209							2.79372
M1	3.72066							3.14801
M1	1.47622							3.11765
M1	0.47467							0.05279
M1	0.20502							-0.13776
M1	-1.1692							0.2597
M1	-1.74995							1.34984
M1	-1.03259							0.91588
M1	-0.44731							0.08586
M1	-0.00799							0.15392
M1	1.80162							1.98004
M1	-0.90974							-0.07234
M1	0.74374							1.04532
M1	2.2984							1.88522
M1	3.61687							1.06333
M1	3.30414							1.33069
M1	-0.38969							1.39337
M1	-0.79189							0.39885
M1	-0.91933							0.04533
M1	-1.87583							0.30557
M1	0.31899							2.2566
M1	2.45137							2.66478
M1	2.05884							0.33619
M1	1.04453							0.09197
M1	1.71895							1.69917
M1	0.04162							-0.02121
M1	4.86175							2.71203
M1	-0.95782							1.2586
M1	4.46914							1.71704
M1	0.09758							1.50313
M1	-2.01557							0.71916
M1	0.87098							1.35864
M1	4.59376							3.11042
M1	-2.54763							0.67635
M1	0.63111							3.03235
M1	2.36734							3.14603
M1	0.9582							1.70907
M2	-2.0018								1.25623
M2	1.73986								3.15132
M2	4.93473								2.89117
M2	3.48732								1.81364
M2	-0.57159								1.40936
M2	4.81427								2.2982
M2	4.63414								2.93248
M2	0.45048								2.45812
M2	-0.41587								2.1298
M2	4.6827								2.2314
M2	4.65572								2.14872
M2	4.00802								2.32141
M2	-1.31607								1.57327
M2	-0.2845								2.73126
M2	2.02198								2.21611
M2	-2.67189								0.46882
M2	2.55104								0.66808
M2	4.04797								3.52476
M2	4.32174								2.70962
M2	0.27517								3.17631
M2	-2.00226								0.51594
M2	3.15933								2.17404
M2	3.58064								3.6323
M2	4.57814								3.23249
M2	2.79223								1.72528
M2	4.25784								3.34574
M2	2.04672								3.90941
M2	-2.42015								0.68805
M2	3.11775								2.90628
M2	4.63101								3.10247
M2	0.49388								1.21542
M2	2.20133								3.10254
M2	-2.64933								1.13474
M2	-4.36524								0.0807
M2	-3.88034								0.16327
M2	-3.42161								0.22246
M2	-3.78883								1.00548
M2	-4.23406								-0.19413
M2	-4.81298								0.35096
M2	-4.38589								0.8823
M2	-4.1874								0.31697
M2	-2.89259								1.05019
M2	-4.78084								0.91346
M2	-3.58009								0.35709
M2	-5.0666								0.88633
M2	-4.20949								0.22506
M2	-4.44544								0.43305
M2	-3.98518								0.88508
M2	-3.48549								1.11439
M2	-4.98501								0.55137
M2	-4.61545								0.52899
M2	-4.52765								0.79423
M2	-2.33173								0.19471
M2	-3.18642								0.56144
M2	-4.8404								0.25133
M2	-3.82866								0.11478
M2	-4.14094								0.7611
M2	-5.05473								0.44958
M2	-4.65597								0.4999
M2	-3.42637								0.6811
M2	-4.97311								0.16181
M2	-3.88068								0.65354
M2	-3.65705								-0.01676
M2	-4.82595								0.87456
M2	0.98097								-2.02629
M2	1.08559								-3.34673
M2	1.39628								-2.67137
M2	1.86361								-3.54929
M2	1.93876								-2.95481
M2	2.0452								-3.16789
M2	1.67363								-3.66941
M2	1.78147								-3.355
M2	0.8506								-2.59784
M2	0.97657								-1.81916
M2	2.57343								-3.11854
M2	2.4393								-3.74279
M2	2.47121								-3.50041
M2	0.62038								-2.70807
M2	1.93928								-3.92418
M2	0.52485								-2.44156
M2	1.68437								-3.94758
M2	1.53629								-2.51891
M2	2.66249								-3.4124
M2	-0.44895								-1.04677
M2	1.81216								-3.44155
M2	2.58836								-3.28544
M2	1.05578								-2.66753
M2	2.16368								-3.518
M2	1.49742								-3.67029
M2	0.8946								-3.04054
M2	1.39293								-3.21617
M2	0.22411								-2.07748
M2	0.76143								-2.92563
M2	2.19916								-3.70546
M2	1.45032								-3.07999
M2	0.96478								-2.79357
M1	-1.49748									-1.94059
M1	-1.60379									-1.43273
M1	0.0247									-2.51941
M1	-0.87706									-1.85285
M1	-0.52077									-0.86523
M1	-1.24902									1.62777
M1	0.321									-2.46976
M1	-1.47192									-0.9974
M1	0.6919									-1.49474
M1	-0.90059									-1.41299
M1	-0.95639									-0.68314
M1	-3.00331									1.50181
M1	0.1075									-2.02406
M1	-0.49413									-2.4333
M1	-0.63738									-2.15157
M1	-0.333									-1.98301
M1	-2.63002									0.93812
M1	2.9708									-0.5055
M1	-1.21866									-1.16888
M1	-0.52697									-1.50042
M1	-1.76913									1.61267
M1	-0.26066									-2.55579
M1	0.6395									-2.10282
M1	-0.12424									-1.638
M1	-1.79278									-1.1361
M1	0.2836									-1.76718
M1	-2.46942									0.67067
M1	-0.09471									-1.23522
M1	-0.39647									-2.25328
M1	-0.5534									-0.88282
M1	-2.91411									-0.49605
M1	-2.65509									-2.22913
M1	-3.19851									-1.9986
M1	-2.94883									-0.89966
M1	-3.82853									-0.76431
M1	-4.56794									-1.05295
M1	1.7849									-0.97087
M1	-0.51783									2.10661
M1	2.2715									-1.48828
M1	2.0325									-1.96475
M1	-2.02728									0.22186
M1	-3.34475									-0.30235
M1	1.1313									-2.47521
M1	0.9907									-0.57539
M1	-1.96316									-2.49952
M1	-3.73933									-0.92276
M1	-4.35148									-0.71689
M1	-1.06991									-2.67544
M1	0.8609									0.17096
M1	-4.25788									-1.08065
M1	-1.54376									-2.61097
M1	1.0565									-2.37252
M1	-1.19292									-2.2935
M1	-2.28213									-0.90764
M1	2.4897									-0.03982
M1	-3.73256									0.647
M1	0.6292									-0.82735
M1	-2.95029									0.17669
M1	-0.93083									-0.09936
M1	-2.83499									-1.73321
M1	-3.36489									-1.4891
M1	-3.55149									-1.73181
M1	-3.9565									-1.47173
M1	-3.83746									-0.23197
M1	-4.433									-0.69045
M1	-3.01193									-1.91751
M1	-3.24104									-0.687
M1	2.6344									0.18691
M1	-3.99293									-1.66949
M1	-2.56265									-2.13087
M1	-1.61441									-2.54731
M1	1.734									1.44676
M1	-3.38886									-0.99212
M1	-3.15195									0.04971
M1	-4.42374									-0.74997
M1	-4.00107									0.20442
M1	-2.97166									1.04946
M1	0.604									0.69795
M1	-3.49878									0.45677
M1	-2.72225									-1.33226
M1	-2.9331									-0.0554
M1	-1.92868									-2.0932
M1	-2.20241									1.73856
M1	-3.02018									-0.44513
M1	-2.34367									-0.53945
M1	-3.95302									-0.46479
M1	-2.36956									-1.80684
M2	1.507										-2.21533
M2	3.258										-0.84658
M2	2.3323										-1.21542
M2	3.3631										0.82049
M2	1.0995										1.74825
M2	2.0739										-0.78351
M2	-1.86245										1.93501
M2	2.912										-0.7389
M2	1.5703										1.81165
M2	1.7847										-1.88281
M2	2.4785										0.45067
M2	1.3442										-1.14933
M2	1.6691										0.59353
M2	3.5243										0.64655
M2	1.0708										1.64125
M2	1.5486										1.1081
M2	-0.53041										2.29063
M2	0.9914										2.19568
M2	2.2086										1.09387
M2	-2.65836										-0.46716
M2	-1.84548										-0.22017
M2	1.9571										0.15105
M2	1.3574										1.98695
M2	-1.56924										2.45766
M2	-0.78456										2.27465
M2	-2.94808										0.68262
M2	0.471										-0.30149
M2	-3.6701										1.16981
M2	-2.57421										2.01389
M2	-1.89273										1.9783
M2	-2.31034										0.89353
M2	1.959										-1.06412
M2	0.9485										-0.90079
M2	1.3864										-0.79455
M2	1.9483										0.39088
M2	3.4206										0.38729
M2	2.0125										-0.27918
M2	-1.99946										2.24665
M2	3.2213										-0.30331
M2	2.1625										-0.18069
M2	2.8314										1.01757
M2	2.4688										0.3268
M2	-1.1798										-0.19383
M2	0.5585										0.00583
M2	3.1625										0.92163
M2	1.4363										1.79995
M2	3.0488										-0.65055
M2	0.4594										2.11686
M2	1.978										-0.39134
M2	1.6225										0.50318
M2	-2.60784										1.43087
M2	1.2752										-1.37344
M2	2.0263										0.72927
M2	2.748										0.8756
M2	-2.95727										-1.19515
M2	-1.3123										1.9332
M2	2.4988										1.35633
M2	-3.0618										1.01753
M2	-3.3347										0.71148
M2	-0.16117										2.14433
M2	-2.66878										1.51655
M2	-3.33466										0.88691
M2	2.8022										-1.13851
M2	2.5554										-0.50059
M2	1.8214										-1.33117
M2	-0.61492										0.32514
M2	1.8229										1.02068
M2	1.0983										0.9305
M2	-2.05137										1.31141
M2	2.4888										-1.01361
M2	1.966										-1.5091
M2	2.1852										1.29663
M2	1.776										0.37473
M2	-1.98359										-0.74588
M2	1.7428										-0.1892
M2	-1.25206										2.18148
M2	2.3168										1.0692
M2	2.3999										-0.65311
M2	2.5882										0.70537
M2	3.1591										0.15564
M2	2.1742										1.37609
M2	3.1803										1.1895
M2	-2.32353										0.07071
M2	1.5319										0.78081
M2	1.3828										1.45448
M2	-3.16247										-1.32733
M2	-2.57558										0.37506
M2	-1.36727										2.30758
M2	-3.32926										1.15249
M2	-1.67539										1.30319
M2	-2.74043										0.9508
M2	-1.64361										1.45147
M1	1.7794											0.9149
M1	-1.4436											-0.68217
M1	-0.7418											-1.01527
M1	1.6969											-0.30492
M1	-1.2147											-0.61411
M1	-2.4883											0.2548
M1	1.4186											2.2832
M1	3.5101											0.1487
M1	1.8827											1.5592
M1	3.4425											-0.98995
M1	0.3439											-0.06567
M1	-2.0326											0.3957
M1	2.1759											1.3164
M1	0.7973											-2.12105
M1	1.9598											1.4755
M1	-2.1216											-0.40066
M1	1.9426											0.0399
M1	2.0845											-1.50169
M1	2.9725											0.215
M1	-2.286											-0.15348
M1	2.6976											-1.29793
M1	2.0708											-1.26786
M1	2.1317											-0.1295
M1	3.2759											0.6661
M1	2.0561											0.6901
M1	3.583											1.1213
M1	2.0703											0.4235
M1	-3.2487											-2.03712
M1	2.7732											1.28
M1	-3.2919											0.2524
M1	-4.1494											-1.18308
M1	0.1753											-1.73745
M1	-4.1544											-0.57852
M1	2.9178											-2.04145
M1	1.6473											0.4965
M1	2.1704											-1.23926
M1	-2.5879											0.3194
M1	1.5745											-2.34069
M1	2.544											-1.42404
M1	-2.2624											-1.67894
M1	2.1417											-0.92452
M1	-2.2374											-2.05253
M1	1.7353											-0.58846
M1	1.8689											0.5249
M1	-3.6853											-0.43957
M1	2.0054											-1.8386
M1	-1.205											-2.11354
M1	-0.6585											-0.58246
M1	-0.6215											-0.81067
M1	1.219											1.6123
M1	1.9578											0.8506
M1	1.754											0.2677
M1	2.1265											2.0629
M1	-1.71											2.1071
M1	-0.9768											-0.03751
M1	1.3516											0.7488
M1	0.541											-1.84501
M1	-2.9979											-1.22227
M1	2.1838											-0.19778
M1	0.965											1.6808
M1	1.7006											1.1166
M1	-2.7255											-2.11375
M1	-0.2362											0.4286
M1	1.9532											-1.35334
M1	2.9969											0.297
M1	-1.9542											-0.29882
M1	3.3863											0.3946
M1	1.0034											-1.99675
M1	3.1675											1.1972
M1	1.334											2.0164
M1	3.4879											0.6588
M1	2.8914											1.1676
M1	2.3919											0.7684
M1	2.4664											1.4046
M1	3.1021											0.3981
M1	-1.1464											2.3241
M1	-0.5337											-1.39652
M1	-3.6696											-0.64406
M1	2.8744											-1.86233
M1	2.4985											0.8171
M1	2.354											-0.82241
M1	-2.5695											-0.80121
M1	3.7027											0.0212
M1	2.2577											-2.08931
M1	-2.6768											-1.13748
M1	2.6029											-0.02522
M1	1.0926											-1.80021
M1	2.5228											1.6855
M1	-3.5437											-0.8522
M1	1.3752											0.2209
M1	1.6872											1.6722
M1	-3.8837											-0.01007
M1	-2.2757											0.0434
M1	-3.7735											-0.3883
M1	-3.4931											-0.13994
M1	-1.631											-2.00645
M1	-0.7022											0.1669
M1	-2.0403											-1.94492
M1	-3.6569											-1.24902
M1	0.6952											1.5467
M1	-2.2023											0.6386
M1	0.5008											0.7824
M1	-2.2744											-0.96076
M1	-1.4297											-1.64587
M1	3.1833											-0.06778
M1	0.2693											-0.46402
M1	-1.1258											-1.71184
M1	-2.5337											1.166
M1	1.3025											-0.31941
M1	-2.9064											1.2711
M1	1.0162											-1.08128
M1	-0.0783											1.7532
M1	-3.0498											1.0944
M1	-0.1633											-1.17256
M1	0.5137											-0.63499
M1	0.0133											0.3321
M1	-2.4105											1.5536
M1	-0.6607											-1.64859
M1	-3.1778											-0.90749
M1	-3.3334											-1.07759
M1	-1.9163											-1.22128
M1	1.2623											-1.03939
M1	-3.6026											-0.99771
M1	-3.1676											1.0602
M1	1.5362											-1.3868
M1	-3.2567											0.2728
M1	1.3361											-0.85411
M1	-0.8419											-0.49323
M1	1.1649											-0.55186
M1	0.1791											-1.06604
M1	-2.268											1.0678
M1	0.7479											-0.1152
M1	0.7335											-1.12352
M1	0.5877											-0.77082
M1	-1.3112											-1.32986
M1	2.5457											0.2687
M1	-3.2094											-1.59409
M1	-3.4257											-1.53989
M1	-2.847											-0.01983
M1	-1.8273											2.0227
M2	-2.7693												-1.1439
M2	-1.6276												1.6918
M2	-1.5664												1.5031
M2	1.3898												1.9095
M2	-0.9742												2.1408
M2	-3.7372												0.416
M2	2.7615												-0.64058
M2	-1.2973												2.3403
M2	2.3275												-0.3854
M2	1.6042												2.1688
M2	2.0724												-2.24173
M2	-0.7441												1.622
M2	-3.2752												0.6326
M2	2.7055												1.3886
M2	-0.173												2.2783
M2	-4.0283												-0.28843
M2	-2.8577												-0.99451
M2	-0.4551												1.7783
M2	-1.8535												-2.17902
M2	-0.2109												2.3575
M2	-4.0424												-0.33397
M2	2.4934												-2.2481
M2	-3.1189												-0.39341
M2	-2.0997												-1.30228
M2	3.1528												-0.84556
M2	-2.3877												-1.19902
M2	3.3375												0.872
M2	-1.5583												0.7711
M2	1.4155												-2.25194
M2	2.6599												-1.00164
M2	-0.8644												2.0939
M2	2.6361												-0.48505
M2	3.7021												0.3394
M2	-1.3593												2.2486
M2	0.3146												2.2966
M2	-1.1264												2.407
M2	2.7821												-0.60487
M2	-2.4065												-1.23453
M2	3.3425												-1.21652
M2	-3.5386												-1.29314
M2	0.2498												-2.23437
M2	2.8979												-1.11318
M2	-2.188												-1.59776
M2	2.5012												-1.7272
M2	1.7023												-1.98352
M2	2.2896												-1.92133
M2	0.5049												-2.1368
M2	-3.913												-1.58834
M2	-2.0481												-0.15206
M2	-1.0664												1.246
M2	-1.3332												-0.1676
M2	0.4708												1.8697
M2	-2.2237												1.6805
M2	2.876												0.0605
M2	2.2006												-0.29349
M2	-1.2062												1.9686
M2	2.5774												0.5803
M2	0.1098												1.0897
M2	-2.975												0.8718
M2	0.5851												2.317
M2	-1.504												2.0921
M2	1.4328												-0.74559
M2	-2.0411												-0.75483
M2	1.1363												2.2119
M2	-3.3765												-0.21171
M2	-1.6979												-1.44782
M2	-1.956												1.2679
M2	-1.8092												-1.10232
M2	-2.0746												1.6745
M2	-2.7678												0.6918
M2	-3.4321												0.2307
M2	-2.9674												-1.40006
