# Supplementary material for: Non-invasive classification of macrophage polarisation by 2P-FLIM and machine learning
Source: eLife. 2022 Oct 18;11:e77373. doi: 10.7554/eLife.77373 (PMC9578711; doi:10.7554/eLife.77373)
Supplement: Figure 4—source data 1. [file elife-77373-fig4-data1.zip › Figure 4/Figure 4 C, D, E - Source Data 1.csv]

Row_Labels	Sum of tau[1][ns]	Sum of tau[2][ns]	Sum of A_rel[1][]	Sum of A_rel[2][]	Tavg	ORR
M1	2.47215468	0.314639254	0.291311084	0.604666712	0.910417943	0.340454281
M1	2.489831016	0.306716731	0.27768043	0.607957853	0.877848192	0.433689818
M1	2.438942406	0.322060532	0.281362298	0.607139431	0.881762088	0.505405557
M1	2.400084937	0.307595386	0.307043247	0.553967574	0.907327742	0.252937221
M1	2.311608423	0.325411015	0.275835049	0.61576961	0.838000836	0.668653304
M1	2.29750864	0.322722029	0.286055361	0.54923875	0.834466107	0.365018889
M1	2.486309986	0.311040132	0.302859844	0.576476496	0.93231078	0.292626856
M1	2.529607838	0.310127089	0.292374724	0.633551188	0.936074779	0.453290282
M1	2.490062657	0.313444626	0.307190124	0.605522484	0.954720425	0.469833245
M1	2.50324754	0.33047726	0.318099807	0.586414075	0.990079076	0.362099692
M1	2.512472799	0.325690627	0.306325407	0.618355151	0.97102673	0.398158765
M1	2.433474829	0.312534687	0.31171876	0.600183757	0.946137999	0.381520336
M1	2.590813482	0.319435964	0.291247706	0.630897608	0.956099869	0.46250371
M1	2.415804974	0.309183046	0.298240082	0.601643487	0.906507839	0.387778007
M1	2.463419308	0.304597923	0.286564677	0.59482813	0.887112371	0.455559461
M1	2.448374594	0.308836431	0.254618159	0.600644982	0.808901684	0.374461011
M1	2.33542461	0.290379752	0.251176951	0.627212515	0.768734647	0.49361678
M1	2.412846137	0.307957836	0.26084439	0.572024673	0.805536859	0.492907808
M1	2.557242685	0.312535903	0.292900917	0.610213257	0.939732279	0.398277674
M1	2.268457145	0.27414976	0.251914558	0.559499816	0.724844119	0.381588524
M1	2.567638237	0.32318049	0.282923902	0.633193515	0.931082019	0.369469556
M1	2.370075833	0.297829702	0.281911135	0.619366434	0.852616489	0.406761799
M1	2.453609617	0.297437612	0.237756236	0.611675565	0.765296307	0.376807195
M1	2.586423208	0.312238314	0.315706862	0.592111095	1.001431325	0.399928874
M1	2.502891833	0.331147375	0.278481971	0.6234535	0.903465241	0.341349924
M1	2.412534597	0.307075483	0.262524478	0.622664944	0.824554524	0.45183085
M1	2.268656695	0.292225149	0.242649494	0.56332064	0.715104857	1.029969673
M1	2.011764699	0.242571645	0.230656104	0.476074647	0.579508018	0.655412117
M1	2.344812838	0.32371955	0.291146758	0.587641105	0.87291557	0.520796188
M1	2.64404162	0.336054266	0.303847501	0.582832412	0.999248757	0.247292224
M1	2.388036895	0.314231393	0.246658727	0.650474475	0.793429641	0.770265716
M1	2.263997291	0.332943423	0.28638698	0.539616831	0.828041222	0.398324509
M1	2.660225929	0.312608753	0.285560315	0.631658219	0.957116842	0.294451212
M1	2.598283827	0.33086824	0.290877269	0.646742679	0.969768316	0.463689252
M1	2.542207797	0.330232229	0.279643458	0.638115224	0.921637992	0.50079424
M1	2.563597893	0.338403171	0.306580712	0.620645304	0.995978006	0.386821946
M1	2.487444089	0.324943625	0.284229635	0.618304465	0.90791942	0.405861028
M1	2.521584433	0.338396059	0.295830696	0.630244562	0.959234354	0.415223643
M1	2.543063004	0.336778899	0.281311408	0.645748709	0.932867174	0.472069942
M1	2.462552455	0.321100791	0.275051021	0.61734662	0.875558055	0.388009203
M1	2.43933406	0.334713282	0.295386605	0.59517942	0.919761063	0.501420728
M1	2.351015264	0.315176891	0.240122809	0.621087136	0.760284702	0.422698837
M1	2.414333041	0.314547087	0.253300189	0.620819511	0.806827984	0.524527732
M1	2.301133927	0.291294591	0.24464918	0.571615863	0.729479137	0.478296261
M1	2.522724447	0.318472652	0.321501543	0.56665634	0.99152435	0.393625695
M1	2.43649609	0.300928793	0.259661258	0.62269166	0.820049489	0.440555131
M1	2.197609183	0.296816192	0.233211027	0.585702434	0.686352661	0.413796424
M1	2.63935283	0.332245395	0.27225599	0.655406952	0.936335559	0.40207799
M1	2.604737667	0.322125068	0.247578163	0.672692089	0.861567152	0.447671281
M1	2.034297107	0.270362246	0.217786636	0.555094704	0.593119374	0.426436012
M1	2.42682224	0.310464621	0.273518752	0.620502971	0.85642561	0.414066944
M1	2.531438451	0.337073654	0.285920248	0.592231005	0.923414979	0.328886975
M1	2.404322484	0.315761448	0.287652692	0.578161989	0.874171102	0.391898489
M1	1.90537903	0.301436508	0.28746985	0.439802864	0.680311663	0.820070821
M1	2.393713158	0.313594516	0.271227702	0.595176998	0.835885562	0.452593067
M1	2.604507531	0.314056044	0.296987453	0.584238594	0.95698972	0.240742743
M1	2.348347566	0.30489558	0.289183781	0.530772822	0.840934316	0.363705497
M1	2.364131162	0.318914807	0.249002701	0.614503028	0.784649159	0.775091756
M1	2.619201906	0.342075314	0.32723714	0.558160264	1.048032988	0.276339696
M1	2.462818812	0.320218429	0.28888735	0.603004528	0.904570363	0.411005221
M1	2.606779086	0.33210476	0.280041132	0.637441371	0.94170268	0.421801806
M1	2.605388403	0.328498729	0.30566906	0.623720244	1.001277931	0.343149411
M1	2.429359697	0.323893806	0.289802762	0.602035967	0.899030871	0.382843775
M1	2.602338428	0.336055471	0.292060181	0.622423631	0.969208299	0.372859741
M1	2.519783149	0.317291044	0.292672003	0.609666358	0.930911657	0.372751603
M1	2.546543063	0.330500956	0.298786979	0.610471131	0.962635201	0.427931046
M1	2.52157342	0.320125106	0.296157821	0.608136644	0.941463497	0.429524053
M1	2.462745093	0.311047032	0.261694215	0.584710998	0.826358764	0.488823289
M1	2.36477632	0.317071739	0.286121869	0.597111647	0.865941449	0.369135673
M1	2.523369629	0.323350279	0.261878478	0.638121509	0.867152966	0.455132768
M1	1.835046432	0.259463362	0.273911241	0.457667688	0.621387842	0.434238443
M1	2.446828452	0.311564514	0.291846973	0.576684485	0.893773898	0.370815661
M1	2.431047859	0.31228978	0.280184153	0.598211693	0.867956483	0.37985898
M1	2.209845802	0.304641159	0.258625543	0.55690842	0.741179797	0.378280645
M1	2.508827499	0.344562074	0.296160679	0.619942147	0.956624608	0.399374862
M1	2.203473938	0.252401111	0.208485377	0.625261505	0.617208793	0.34950092
M1	2.556479103	0.301214835	0.288590504	0.593655858	0.916593544	0.359681542
M2	2.262745087	0.291009442	0.281873635	0.503311542	0.784276594	0.404790311
M2	2.540780997	0.363805127	0.300269124	0.548470363	0.962454414	0.359711592
M2	2.53567837	0.330042369	0.295812393	0.560971519	0.935229456	0.280861568
M2	2.55454139	0.35108411	0.290136808	0.619183077	0.958551824	0.437175389
M2	2.418253121	0.329542485	0.270017823	0.578467016	0.843600901	0.537775835
M2	2.588533108	0.339478778	0.291298087	0.584651271	0.952511442	0.323223754
M2	2.522652517	0.340975521	0.272238459	0.606643518	0.893613623	0.369331912
M2	2.594556009	0.343895062	0.302735579	0.589812067	0.988297873	0.379396481
M2	2.570092105	0.306890307	0.278195129	0.525017708	0.87610995	0.372744176
M2	2.604166649	0.344951662	0.275973581	0.632012515	0.936694963	0.409803615
M2	2.342401946	0.322222223	0.273679191	0.531876352	0.81244905	0.340332309
M2	2.405933931	0.326006193	0.278749566	0.561162701	0.853595555	0.330957354
M2	2.441782335	0.324856201	0.272878796	0.581097721	0.855083822	0.448091916
M2	2.512196341	0.330867542	0.285315274	0.588066008	0.911339942	0.458794248
M2	2.617737294	0.349191894	0.29279678	0.636073496	0.988576759	0.330283839
M2	2.410591772	0.328902316	0.269320535	0.570558606	0.836879913	0.310215826
M2	2.121643824	0.30051034	0.234284176	0.56297608	0.666247708	0.558791278
M2	2.460144463	0.321651189	0.25834881	0.594282756	0.82672715	0.439686537
M2	2.479157153	0.32581797	0.26015803	0.629394191	0.850040579	0.400964183
M2	2.607359639	0.348992748	0.285334404	0.591377908	0.95035601	0.396890675
M2	2.583814594	0.320344623	0.257718354	0.624099804	0.865823461	0.3844848
M2	2.513857646	0.331321144	0.269413229	0.580774023	0.869689219	0.300172359
M2	2.485161274	0.339734348	0.212498416	0.658469306	0.751797475	0.456582845
M2	2.581258535	0.34879921	0.27558899	0.625573782	0.929566074	0.497706614
M2	2.602980369	0.326535948	0.262631806	0.5995904	0.879413255	0.436007214
M2	2.306405219	0.273093681	0.248431369	0.557124171	0.725130497	0.498641001
M2	2.539422697	0.314103033	0.258750454	0.564230899	0.834303412	0.416790769
M2	2.299656661	0.29188983	0.26666666	0.569909195	0.779592459	0.356853067
M2	2.608882319	0.327411764	0.254176468	0.620823518	0.866381416	0.324074075
M2	2.270289122	0.314988368	0.26171485	0.526420728	0.759984783	0.824162265
M2	2.287867656	0.321200978	0.307306983	0.50909926	0.866600887	0.398705866
M2	2.431309786	0.334075818	0.281139868	0.572193456	0.874694109	0.369243948
M2	2.378852696	0.343307405	0.293347916	0.559957858	0.89006916	0.300647287
M2	2.494309518	0.334024904	0.284443642	0.617697016	0.91581667	0.452135282
M2	2.228518621	0.306672826	0.259583201	0.525757102	0.739721413	0.555516429
M2	2.540132817	0.356744149	0.282566409	0.570256158	0.921191756	0.358534719
M2	2.339283289	0.313888888	0.260975883	0.606840195	0.800976916	0.396189194
M2	2.573782614	0.346500454	0.295714839	0.613225547	0.973588642	0.388389023
M2	2.405927239	0.324981289	0.293039959	0.49321957	0.865319951	0.370782974
M2	2.471980824	0.325737367	0.265370526	0.63778088	0.863739916	0.419859809
M2	2.23665003	0.28773679	0.290382181	0.519787296	0.799045242	0.38111776
M2	2.514406161	0.331822674	0.269942688	0.625913957	0.886438001	0.472173322
M2	2.399291586	0.326957622	0.28708412	0.568829843	0.874781766	0.31818182
M2	2.649686186	0.344107901	0.306888079	0.620215947	1.026578311	0.34096656
M2	2.478030609	0.315185344	0.282486518	0.58977624	0.885899065	0.473374058
M2	2.310731308	0.28801007	0.263341279	0.598145197	0.780782778	0.295619649
M2	2.256111951	0.299176324	0.234477727	0.587083589	0.704649512	0.539244835
M2	2.358677185	0.298195297	0.246239388	0.599531738	0.759576771	0.524647167
M2	2.541102109	0.328061211	0.251599911	0.63307622	0.847028816	0.45820297
M2	2.306072601	0.337371174	0.271106174	0.559082491	0.813808836	0.370028595
M2	2.379253624	0.317318153	0.295070627	0.565144414	0.88137844	0.410886983
M2	2.16531267	0.31254565	0.261958532	0.566121675	0.744160995	0.362409142
M2	2.171790005	0.315412185	0.225279356	0.575795898	0.670872496	0.777631322
M2	2.462310769	0.318822252	0.282978856	0.547640022	0.87138171	0.304729286
M2	2.348820188	0.322643184	0.257538492	0.592743976	0.796156413	0.441148199
M2	2.533206822	0.329925681	0.254494779	0.658811653	0.862046794	0.492626831
M2	2.328609614	0.322736186	0.26407308	0.588199631	0.804756418	0.442532271
M2	2.383529396	0.297320264	0.273415027	0.54741829	0.814451305	0.496886047
M2	2.414557334	0.285452565	0.25635769	0.62243017	0.796664629	0.452267107
M2	2.470932977	0.29923149	0.263822447	0.600646395	0.8316199	0.3760918
M2	2.392729348	0.311120653	0.287524446	0.568923229	0.864971947	0.337031226
M2	1.965802604	0.29519774	0.236689927	0.530259211	0.621816996	0.78684754
M2	1.997811246	0.318498253	0.267411458	0.542666054	0.707075808	0.395089285
M2	2.227619316	0.308028275	0.324556086	0.512353777	0.880806856	0.307118067
M2	2.355397566	0.326761475	0.267550097	0.578603741	0.819252259	0.369076112
M2	2.302377984	0.320966024	0.298715985	0.60435729	0.881735264	0.444104594
M2	2.328012018	0.339643393	0.308781867	0.546742207	0.904545276	0.524966006
M2	2.47880487	0.345056541	0.291648509	0.560203333	0.916241569	0.334912782
M2	2.0405268	0.30316652	0.265806259	0.598372832	0.723791404	0.391934152
M2	2.18556441	0.315477833	0.301473234	0.574202431	0.840037309	0.380901208
M2	2.35102041	0.31510204	0.262873147	0.541208474	0.788556028	0.392672804
M2	2.265630276	0.326313025	0.285150556	0.607706571	0.844348302	0.408268035
M2	2.21507871	0.307083679	0.294241917	0.536743985	0.816594324	0.335947581
M2	2.228881908	0.319060077	0.276338675	0.579989704	0.800977833	0.471224043
M2	2.384569116	0.330378477	0.29204742	0.570743264	0.884968548	0.344906475
M2	2.254993182	0.317616659	0.277524442	0.607488462	0.81876418	0.463600102
M2	2.314651518	0.32537584	0.296368502	0.621127927	0.888089824	0.344622057
M2	2.212089276	0.300540905	0.275348203	0.59016902	0.786464738	0.339729763
M2	1.816779204	0.292639024	0.250080355	0.549099956	0.615028863	0.505910546
M2	2.220728328	0.291109037	0.262081123	0.489241609	0.724433628	0.535040435
M2	2.181602862	0.304954599	0.274226868	0.584833519	0.776601791	0.452211501
M2	2.232625866	0.306785257	0.26456438	0.570487154	0.765690326	0.37231633
M2	2.38022913	0.314145966	0.336002055	0.508636884	0.959548104	0.382596611
M2	1.798522596	0.293442775	0.234053803	0.58455083	0.592483271	0.392473121
M2	1.92437877	0.280046136	0.228310789	0.547090267	0.592566951	0.713240816
M2	2.31977718	0.322322355	0.29422688	0.519143582	0.849872384	0.30177418
M2	2.129829132	0.30319027	0.253608553	0.623668514	0.729233109	0.506938137
M2	2.523845352	0.30862043	0.253006365	0.596098476	0.822517106	0.418910233
M2	1.980286194	0.291008657	0.279968198	0.508320073	0.702342699	0.449208339
M2	1.997624082	0.285469759	0.283374845	0.605875954	0.739035677	0.428686472
M2	2.039560476	0.309674638	0.251411328	0.561775465	0.686736222	0.399930021
M2	2.185368792	0.32175774	0.313745392	0.566965254	0.868074847	0.335031703
M2	2.214872394	0.317314096	0.243507213	0.596115416	0.728493228	0.763059107
