# Supplementary material for: Non-invasive classification of macrophage polarisation by 2P-FLIM and machine learning
Source: eLife. 2022 Oct 18;11:e77373. doi: 10.7554/eLife.77373 (PMC9578711; doi:10.7554/eLife.77373)
Supplement: Figure 4—source data 1. [file elife-77373-fig4-data1.zip › Figure 4/Figure 4 C, D, E - Source Data 2.csv]

Row_Labels	Sum of tau[1][ns]	Sum of tau[2][ns]	Sum of A_rel[1][]	Sum of A_rel[2][]	Tavg	ORR
M1	2.191124878	0.26780874	0.293498447	0.517027856	0.781556328	0.348126755
M1	2.564452475	0.343227752	0.331885366	0.555806933	1.041872612	0.229126368
M1	2.508981483	0.3349715	0.302435514	0.602935314	0.960771251	0.3035217
M1	2.476590914	0.31723178	0.286916304	0.612000654	0.904720369	0.342753364
M1	2.58771305	0.332777255	0.282643068	0.605149771	0.932779236	0.40576449
M1	2.204779404	0.324089636	0.248074223	0.566657898	0.73059689	0.46951484
M1	2.459572582	0.332914738	0.284717631	0.580450899	0.893524339	0.318293801
M1	2.391732918	0.343306837	0.323879168	0.519364064	0.952933702	0.336338117
M1	2.474701544	0.332322079	0.300434705	0.601775596	0.943469544	0.421858297
M1	2.535294105	0.332494657	0.300859581	0.611462679	0.966075596	0.357907707
M1	2.420959277	0.322696833	0.285604825	0.599010551	0.884736459	0.349735686
M1	2.518591164	0.329572614	0.290930387	0.621686632	0.937625591	0.388387568
M1	2.572024935	0.321198158	0.297469953	0.578106076	0.950786744	0.268576994
M1	2.455012042	0.31206513	0.308923286	0.568269686	0.935747541	0.29708336
M1	2.471933924	0.310599112	0.280076117	0.5899412	0.875564868	0.380051189
M1	2.525920681	0.324548482	0.283556989	0.613527051	0.915361737	0.321927373
M1	2.297993867	0.302448147	0.287793263	0.544576666	0.826053358	0.369775241
M1	2.408544012	0.316684745	0.286452509	0.557519116	0.866491274	0.358445325
M1	2.413018139	0.330137438	0.279750777	0.598753884	0.872714773	0.423419296
M1	2.442352938	0.338954249	0.304501632	0.57883169	0.939897916	0.389890754
M1	2.351946968	0.283214582	0.241447112	0.617707804	0.742814661	0.374121681
M1	2.438879814	0.325292637	0.272909565	0.558324685	0.847212539	0.272425162
M1	2.36182781	0.303896323	0.298426319	0.499856934	0.856736263	0.28969672
M1	2.486991862	0.326422765	0.306926507	0.567057221	0.948424111	0.38932139
M1	2.113451251	0.286123681	0.301179208	0.492527074	0.777451233	0.353820195
M1	2.583401565	0.329911117	0.324910947	0.564732512	1.025686983	0.227912487
M1	2.535143273	0.327048769	0.308688695	0.574761179	0.970545004	0.283018622
M1	2.35392315	0.299134486	0.286444465	0.581934343	0.848344889	0.337058671
M1	2.174326274	0.252178113	0.201719307	0.551975259	0.577799668	0.466813654
M1	2.50098227	0.29898762	0.292687514	0.561439159	0.89986964	0.391509052
M1	2.374005592	0.291092439	0.280308121	0.579215678	0.834058352	0.311661765
M1	2.527349656	0.313141427	0.302564711	0.589025956	0.949135247	0.390887862
M1	2.399797154	0.319134549	0.301791748	0.53441514	0.894789313	0.335485709
M1	2.48439763	0.313033651	0.317626504	0.57844335	0.970182768	0.331429575
M1	2.269985594	0.288510415	0.28872003	0.553150789	0.814980073	0.32855899
M1	2.533490838	0.325258561	0.306324771	0.607437768	0.973645335	0.364151785
M1	2.443051379	0.295968703	0.315213967	0.519335904	0.923791092	0.268420422
M1	2.526836241	0.324663487	0.318139902	0.560238468	0.985776408	0.297547465
M1	2.578036381	0.326929046	0.281965012	0.602927059	0.924030428	0.377526042
M1	2.362259756	0.302329646	0.289212447	0.572173681	0.856179991	0.315210421
M1	2.393611211	0.296416051	0.278652122	0.555784957	0.831728425	0.358715118
M1	2.487304118	0.303497615	0.31248391	0.550450447	0.944302914	0.321057372
M1	2.441849565	0.329792215	0.286820796	0.581338397	0.892094114	0.422388298
M1	2.33292	0.286909623	0.280054437	0.573415994	0.817863165	0.396238436
M1	2.368652023	0.301198599	0.261712455	0.581547717	0.795067094	0.377561794
M1	2.221597892	0.335803337	0.324518578	0.502347082	0.889639616	0.253409335
M1	2.243748427	0.307936506	0.287547742	0.534963067	0.809919452	0.340608666
M1	2.443406673	0.323125281	0.31775682	0.542294059	0.951638056	0.361801161
M1	2.317449321	0.307464162	0.276948424	0.529774255	0.804700534	0.399808412
M1	2.353854511	0.344460149	0.333927727	0.510804242	0.961968992	0.225031388
M1	2.220255089	0.328066501	0.303997713	0.522863118	0.846486342	0.286314244
M1	2.52673225	0.317360967	0.276261251	0.602742301	0.889325092	0.342736956
M1	2.418055221	0.308883553	0.311500598	0.533397358	0.91798332	0.40112857
M1	2.264988985	0.300052429	0.275034077	0.561864314	0.791537907	0.331071063
M1	2.49504295	0.306631417	0.313042518	0.520290807	0.940592034	0.396799978
M1	2.477399367	0.317073729	0.310686844	0.525570454	0.936339974	0.381738867
M1	2.383288554	0.297310482	0.306567851	0.537526625	0.89045195	0.300786113
M1	2.288593103	0.304832784	0.283373883	0.56820762	0.821735825	0.351079214
M1	2.449085194	0.333190984	0.310102572	0.585982828	0.954711813	0.355519991
M1	2.426802537	0.334239104	0.298409758	0.570356644	0.914817053	0.272340274
M1	2.437794926	0.311558116	0.312565691	0.532166283	0.927771779	0.293397697
M1	2.255627326	0.292349542	0.277241299	0.529117074	0.780040184	0.362816358
M1	2.390965501	0.324282287	0.310250679	0.548399101	0.919634785	0.344820966
M1	2.213352026	0.289231248	0.256271397	0.541347645	0.723793471	0.363789403
M1	2.449325418	0.294810218	0.307132574	0.513968338	0.903790737	0.332783352
M1	2.425256328	0.302176651	0.282724709	0.542963357	0.849750738	0.42237058
M1	2.335416667	0.305075572	0.303696891	0.503594767	0.862893243	0.380888848
M1	2.10237357	0.304764364	0.248968006	0.501031986	0.67612045	0.361344959
M1	2.543940436	0.320103947	0.283167963	0.557193476	0.898722262	0.25870451
M1	2.200515997	0.260973513	0.280030957	0.478740966	0.741151311	0.313536044
M1	2.306412576	0.286075668	0.304623029	0.509461473	0.848330916	0.365724123
M2	2.404864726	0.306411848	0.305716883	0.540274668	0.900754309	0.410747357
M2	2.461841225	0.279101976	0.245323999	0.598542155	0.771003033	0.301053005
M2	2.559186623	0.313301864	0.306977725	0.561849423	0.96164176	0.386372038
M2	2.499516742	0.324045991	0.30542687	0.550097199	0.941676366	0.322829453
M2	2.573266522	0.326830374	0.298080449	0.597818593	0.962425714	0.383198928
M2	2.610813707	0.33372191	0.323214966	0.568571203	1.033598731	0.347848094
M2	2.513568105	0.309728387	0.269587382	0.597186278	0.862591788	0.48865589
M2	2.551936225	0.327930348	0.312991997	0.58317883	0.989977652	0.29467922
M2	2.247619035	0.295591922	0.245594374	0.571448218	0.720918067	0.566313223
M2	2.452418017	0.324954277	0.303942832	0.565905314	0.92928823	0.410648294
M2	2.379625372	0.310559755	0.277116878	0.591598195	0.843160945	0.340826928
M2	2.364095456	0.312874584	0.333999254	0.493830919	0.944113261	0.351790234
M2	2.504485806	0.313104811	0.295246152	0.573458871	0.918992529	0.355142319
M2	2.277373179	0.32795933	0.314679941	0.52129888	0.88760849	0.334720236
M2	2.474446394	0.297233167	0.282108406	0.590870796	0.873688526	0.405266778
M2	2.398561865	0.288724658	0.262871597	0.579233651	0.797752826	0.369530372
M2	2.542920042	0.302248387	0.278772896	0.603580029	0.891328274	0.591279238
M2	2.433841671	0.321810701	0.287424347	0.567513905	0.882177401	0.355660598
M2	2.48207435	0.311646845	0.245708773	0.621322177	0.80350054	0.471680925
M2	2.009287923	0.303756451	0.308916405	0.48055727	0.766674372	0.372822066
M2	2.312010203	0.306792366	0.280624565	0.560777756	0.820849193	0.433675802
M2	2.584177085	0.328332308	0.286684425	0.608785941	0.940727416	0.415528051
M2	2.399642578	0.30164309	0.270568375	0.552216417	0.81583966	0.350065047
M2	2.327549695	0.303089295	0.239088726	0.591846509	0.735873232	0.573622278
M2	2.464858823	0.307643815	0.269772396	0.562378887	0.837963258	0.448417495
M2	2.43245198	0.318278645	0.271018857	0.588424756	0.84652339	0.467927263
M2	2.477677874	0.3226903	0.309118926	0.546776254	0.942336516	0.393496613
M2	2.345706558	0.334787017	0.299199904	0.539880536	0.88258017	0.372792498
M2	2.386976062	0.28487138	0.235941711	0.595862549	0.732931403	0.323314095
M2	2.363853362	0.332182436	0.308496731	0.56469167	0.916821688	0.343098643
M2	2.512201598	0.337626375	0.309504208	0.590388142	0.976867575	0.249721408
M2	2.415380464	0.336796187	0.298695806	0.591976967	0.9208396	0.302999084
M2	2.426609447	0.333181859	0.282399225	0.631763859	0.895764883	0.333625942
M2	2.430017128	0.339782982	0.28569833	0.62692302	0.907269608	0.436310853
M2	2.459076371	0.312020029	0.252765174	0.634719007	0.81961391	0.468842658
M2	2.39795079	0.318824141	0.270880977	0.606257424	0.842848756	0.316477065
M2	2.524729642	0.334159899	0.314058227	0.590318868	0.990173008	0.417000424
M2	2.231616076	0.334920437	0.26951337	0.572028374	0.793034363	0.346011549
M2	2.524845962	0.332129192	0.303253558	0.631145546	0.975290382	0.371919861
M2	1.909342559	0.266647443	0.184755863	0.555440201	0.500868941	0.61262052
M2	2.488774566	0.323692581	0.259299205	0.646201491	0.854507895	0.362778203
M2	2.518346965	0.342898805	0.297799047	0.639646261	0.969295264	0.424582926
M2	2.477020731	0.335590352	0.299689658	0.558224004	0.929672086	0.272504544
M2	2.404139425	0.346536506	0.288271603	0.600617275	0.901180938	0.391791344
M2	2.312020459	0.326080867	0.298885639	0.569126775	0.876611064	0.348510405
M2	2.490664629	0.358207283	0.297754009	0.58925897	0.952682232	0.356399974
M2	2.464009682	0.325382572	0.26871153	0.599212988	0.857081275	0.404729702
M2	2.449449506	0.341005708	0.270854864	0.644347569	0.883171512	0.387168054
M2	2.408008418	0.330015083	0.283795118	0.567627423	0.870706643	0.39431122
M2	2.392166942	0.33967942	0.305932756	0.57067392	0.92568841	0.439816458
M2	2.309351067	0.318167365	0.267215877	0.563250946	0.796303341	0.386187454
M2	2.121153859	0.326677977	0.247794115	0.579128948	0.714798117	0.420669581
M2	2.429888714	0.334855024	0.305662802	0.56692406	0.932563962	0.314237398
M2	2.274161215	0.315245704	0.28420237	0.570118604	0.826049447	0.352910172
M2	2.398938102	0.312430722	0.285799449	0.576433325	0.865710667	0.364892576
M2	2.642992374	0.328821977	0.2839464	0.578850427	0.940806911	0.366920813
M2	2.408002351	0.297342489	0.26796058	0.493460728	0.791976548	0.261588862
M2	2.395921556	0.319006535	0.305788234	0.528878425	0.901360296	0.325423335
M2	2.340696274	0.325690276	0.300146722	0.519581159	0.871774845	0.308636362
M2	2.5753047	0.31899841	0.310280866	0.543322727	0.972386859	0.328607701
M2	2.493154689	0.322894424	0.301276951	0.568829807	0.934802015	0.296616761
M2	2.108737867	0.271045116	0.228250519	0.490196063	0.614185762	0.46426148
M2	2.705423621	0.343636444	0.343056302	0.562906992	1.121547981	0.200068939
M2	1.998000013	0.315431372	0.278607839	0.511392145	0.717967593	0.536988023
M2	2.573231814	0.320387542	0.278985006	0.565720869	0.899143012	0.337670015
M2	2.45853501	0.313896458	0.264262434	0.594048183	0.836168067	0.281279933
M2	2.435800102	0.347195867	0.341060508	0.489584647	1.000736985	0.326189737
M2	2.621540993	0.335839546	0.311122616	0.569159065	1.006766814	0.314562694
M2	2.397610283	0.337837009	0.336284718	0.481423608	0.968922408	0.301407766
M2	2.543157887	0.324920535	0.336990709	0.515640863	1.024562885	0.324093293
M2	2.511058807	0.324004358	0.289050105	0.584283216	0.915132121	0.334216886
M2	2.459476341	0.317846147	0.295983513	0.574146343	0.91045465	0.548383721
M2	2.420455743	0.342872283	0.281602189	0.569749154	0.87695683	0.327107923
M2	2.365592487	0.330412049	0.279153165	0.567223632	0.847780153	0.433678228
M2	2.49693389	0.33363616	0.276538723	0.58060413	0.884209441	0.308246353
M2	2.468009657	0.368861864	0.324088587	0.548887744	1.002317518	0.390403758
M2	2.606109372	0.321692466	0.307182658	0.543694523	0.975454035	0.300069997
M2	2.342434709	0.305882354	0.268858129	0.543976086	0.796175298	0.536387359
M2	2.417131988	0.315713381	0.229981022	0.576470575	0.737893959	0.353955376
M2	2.194184223	0.305719573	0.252312242	0.585423589	0.732594989	0.50030322
M2	2.447857325	0.316688847	0.292742431	0.542099184	0.888268471	0.372533788
M2	2.644634407	0.312730212	0.301782142	0.565896808	0.975076465	0.320991205
M2	2.271245482	0.315237155	0.28663599	0.526213155	0.816902634	0.294764969
M2	2.51213412	0.309538694	0.288727854	0.596537829	0.909974634	0.330569457
