# Supplementary material for: Non-invasive classification of macrophage polarisation by 2P-FLIM and machine learning
Source: eLife. 2022 Oct 18;11:e77373. doi: 10.7554/eLife.77373 (PMC9578711; doi:10.7554/eLife.77373)
Supplement: Figure 4—source data 1. [file elife-77373-fig4-data1.zip › Figure 4/Figure 4 C, D, E - Source Data 3.csv]

Row_Labels	Sum of tau[1][ns]	Sum of tau[2][ns]	Sum of A_rel[1][]	Sum of A_rel[2][]	Tavg	ORR
M1	2.52565885	0.295720008	0.304237823	0.525511278	0.923805149	0.476620534
M1	2.328238216	0.312718206	0.286157154	0.514341592	0.827086001	0.501587828
M1	2.408175986	0.28025173	0.299994799	0.506371245	0.864351688	0.529862307
M1	2.423271531	0.293870533	0.334579634	0.473639534	0.949966005	0.438433477
M1	2.581314855	0.293361015	0.325241057	0.502994228	0.987108469	0.432458509
M1	2.40077242	0.287611408	0.321330952	0.496850857	0.914342462	0.515980898
M1	2.42361083	0.31254495	0.32508311	0.50536671	0.945824757	0.440981238
M1	2.349440243	0.274482665	0.307239296	0.492068659	0.856904684	0.657766974
M1	2.592180324	0.31381942	0.3311025	0.504226839	1.016513559	0.438993474
M1	2.337154856	0.31989796	0.321708682	0.494617847	0.910110249	0.434859273
M1	2.343551254	0.281042719	0.298357672	0.520667849	0.845546404	0.491438403
M1	2.518250377	0.304374056	0.3201944	0.53165745	0.968152404	0.398143617
M1	2.714130937	0.29580918	0.319978459	0.560473882	1.034256754	0.387244788
M1	2.167255493	0.28155163	0.267504398	0.472433676	0.712764847	0.478773584
M1	2.474989414	0.302807166	0.293656839	0.543273611	0.891304709	0.427288986
M1	2.373269674	0.293874303	0.298319996	0.503589309	0.855985757	0.374182292
M1	2.61276735	0.307820855	0.327796342	0.490385472	1.007406455	0.433565311
M1	2.663384764	0.308709962	0.32381217	0.524887588	1.024474426	0.373749239
M1	2.49813664	0.288503227	0.291852392	0.546656924	0.88679944	0.572499376
M1	2.470980376	0.303915033	0.284274509	0.534058824	0.864745239	0.356338213
M1	2.586921459	0.302239476	0.328708403	0.541003946	1.01385557	0.472203712
M1	2.470851135	0.307116517	0.328440501	0.515134918	0.969734026	0.305670776
M1	2.575175393	0.301618997	0.323448461	0.509120348	0.986496887	0.325643864
M1	2.477390789	0.304282663	0.324752475	0.5009901	0.956981392	0.410974708
M1	2.545625493	0.306547416	0.31665329	0.517654704	0.964766399	0.33137743
M1	2.490607421	0.279811691	0.312217193	0.512957628	0.921141999	0.399399828
M1	2.478719187	0.279654613	0.289464529	0.53928164	0.86831388	0.446856488
M1	2.803294085	0.315111112	0.285516338	0.567816992	0.979311706	0.3304996
M1	2.389251328	0.321773618	0.309438501	0.520106949	0.906683043	0.376579551
M1	2.627317471	0.322247254	0.293661522	0.578678902	0.958019736	0.364786368
M1	2.536123161	0.302697725	0.298793701	0.537895336	0.92059732	0.32879153
M1	2.767903083	0.318107197	0.351358891	0.561585844	1.151171857	0.332404024
M1	2.709873002	0.309587978	0.276876565	0.586559552	0.931892114	0.412589949
M1	2.549458037	0.322461737	0.333495714	0.509154386	1.014416135	0.268330962
M1	2.525759252	0.288252111	0.321925134	0.528846737	0.965546573	0.351708272
M1	2.298063117	0.273314205	0.223732663	0.602486842	0.678819994	0.717983313
M1	2.648926521	0.31481018	0.311947624	0.558756133	1.002228452	0.330929573
M1	2.396157091	0.322725994	0.306725096	0.498432496	0.895818636	0.304705203
M1	2.419101804	0.277651277	0.255618805	0.564273662	0.775039214	0.512247004
M1	2.517320257	0.302549021	0.304411766	0.515032678	0.922124538	0.335763198
M1	2.413757104	0.279079696	0.286638199	0.511748889	0.834693713	0.338704851
M1	2.543324793	0.321423701	0.321543049	0.532804772	0.989044491	0.360817379
M1	2.439241481	0.323645511	0.326625384	0.505611452	0.960357062	0.379887389
M1	2.3930956	0.251222653	0.296040575	0.503187219	0.834865425	0.445985727
M1	2.483519677	0.300883163	0.331477877	0.494968401	0.972159488	0.468353896
M1	2.330108918	0.280130719	0.291023965	0.508976031	0.820697359	0.504004098
M1	2.642196048	0.264444445	0.303111109	0.510222221	0.935804406	0.439563473
M1	2.494389661	0.285163776	0.31020061	0.525059501	0.923489144	0.515485328
M1	2.385015466	0.297079464	0.317667695	0.461279667	0.894679082	0.437993775
M1	2.27804164	0.295311168	0.288442331	0.506588716	0.806684946	0.504568748
M1	2.420168061	0.32152861	0.331812724	0.481112443	0.957733973	0.449853735
M1	2.376638662	0.283431371	0.267843139	0.553585432	0.793469838	0.681697003
M1	2.509076729	0.316075834	0.328282042	0.489598753	0.978435165	0.445978555
M1	2.374199646	0.309446461	0.322588442	0.495105924	0.919098142	0.448011256
M1	2.344915643	0.281076153	0.297613621	0.524091809	0.845188544	0.481820658
M1	2.476470574	0.275338471	0.328361342	0.50497199	0.952215418	0.415303172
M1	2.644554664	0.298936924	0.313898732	0.533490826	0.989602462	0.392875729
M1	2.547979017	0.315092215	0.297643172	0.549881566	0.931651957	0.528229121
M1	2.359740252	0.290769037	0.299503436	0.482964095	0.847181319	0.433677987
M1	2.40173009	0.279786621	0.334241635	0.45987601	0.931425346	0.35124063
M1	2.575125042	0.299925248	0.300994766	0.523052153	0.931975706	0.453587396
M1	2.456113171	0.290712334	0.327446015	0.485212211	0.945301644	0.369773127
M1	2.442499988	0.276924019	0.309338231	0.490661761	0.891434653	0.582007416
M1	2.435341748	0.305842661	0.299690402	0.51609907	0.88769366	0.49019148
M1	2.514043945	0.289149721	0.290095993	0.542850643	0.886279186	0.348619929
M1	2.527771841	0.31969895	0.326559714	0.519904934	0.991681511	0.309445616
M1	2.46956767	0.294901962	0.355615401	0.482938815	1.020635901	0.347983641
M1	2.522265983	0.318344428	0.341167412	0.481003489	1.013639738	0.398816332
M1	2.561135889	0.309190894	0.323524903	0.520153257	0.989417889	0.32747743
M1	2.36377533	0.292234407	0.304841031	0.494593996	0.865113093	0.390233928
M1	2.229494611	0.269745928	0.296271747	0.510066277	0.798124565	0.473861213
M1	2.24154157	0.292954699	0.322379988	0.477620017	0.862549173	0.343863222
M1	2.553471107	0.286533594	0.340069479	0.470741333	1.003240795	0.359634937
M1	2.476309556	0.320791892	0.312974013	0.530826308	0.945305315	0.357351808
M1	2.684612816	0.308445035	0.358133005	0.517573204	1.121091339	0.310618186
M1	2.500750927	0.290686275	0.306132666	0.520994996	0.917007644	0.312995593
M1	2.526677252	0.294266031	0.296968734	0.524652887	0.904731667	0.390338918
M1	2.6301814	0.296710649	0.323318673	0.534157963	1.008877116	0.276022831
M1	2.550857384	0.315201507	0.343925909	0.510317631	1.03815883	0.348622768
M1	2.30836784	0.280323115	0.283126206	0.53025407	0.802201902	0.774294005
M1	2.570405826	0.308238333	0.346808023	0.48846329	1.042000474	0.335598687
M1	2.45356037	0.30988132	0.307804436	0.527721877	0.918747918	0.303079445
M1	2.364705865	0.283353902	0.290703413	0.513492388	0.832928138	0.525781244
M1	2.527924265	0.295638946	0.331699345	0.501633987	0.986813366	0.326663608
M1	2.308309971	0.283862433	0.259088078	0.502816678	0.74078636	0.33957302
M1	2.588744324	0.302102187	0.310067871	0.540893662	0.9660916	0.366527533
M1	2.486987519	0.299729321	0.299174755	0.505539047	0.895568756	0.382382407
M1	2.233317645	0.27890196	0.291560783	0.468439214	0.781796457	0.457439481
M1	2.306486877	0.312206464	0.339734944	0.506114854	0.941606518	0.729914749
M1	2.276545685	0.281143096	0.312790985	0.506357944	0.854442008	0.493118138
M1	2.408472748	0.29174312	0.332892604	0.508850513	0.950216401	0.52269361
M1	2.278355967	0.288235295	0.345977876	0.47132981	0.924114646	0.666758767
M1	2.344086691	0.284416926	0.342146541	0.476274507	0.937481683	0.556206597
M1	2.354088959	0.277921252	0.316159199	0.518529145	0.88837715	0.458623322
M1	2.290034364	0.267380907	0.320935246	0.476315614	0.862310443	0.671326557
M1	2.173149914	0.284962048	0.296442123	0.473719163	0.779205156	0.550477769
M1	2.112658503	0.27211252	0.305757638	0.478694657	0.776220284	0.625514469
M1	2.279493786	0.293508321	0.341652995	0.489024293	0.922328577	0.493013582
M1	2.368416899	0.309159098	0.323220156	0.53584024	0.931179965	0.502301731
M1	2.207377874	0.28569846	0.312551237	0.478409218	0.826599462	0.424070395
M1	2.136194678	0.264418469	0.305792934	0.479223346	0.779948741	0.622976923
M1	2.366528022	0.299412427	0.312325871	0.53952598	0.90066871	0.425427668
M1	2.28585733	0.317104715	0.328994573	0.519941593	0.916910588	0.517029768
M1	2.298367721	0.284939946	0.317051635	0.518026895	0.876307798	0.432862441
M1	2.378763482	0.307019699	0.298457758	0.536809062	0.874771373	0.496734498
M1	2.196337713	0.284578404	0.331594012	0.483832978	0.86598085	0.549990555
M1	2.267324493	0.306805817	0.313687539	0.508893105	0.867362805	0.612543001
M1	2.489124386	0.301781171	0.339015117	0.52510702	1.002318205	0.528460921
M1	2.214279297	0.294387069	0.302619366	0.529441696	0.825944587	0.544802966
M1	2.302874338	0.299164438	0.328754454	0.466700091	0.896700266	0.373168173
M1	2.246544851	0.299647817	0.33771178	0.485103747	0.904044939	0.416024577
M1	2.321623099	0.279765796	0.32942084	0.517801378	0.909654147	0.532242743
M1	2.411764695	0.285364989	0.309721236	0.488471533	0.886367417	0.418184309
M1	1.866363856	0.260095388	0.264456051	0.438246648	0.607557147	0.519156509
M1	2.260892061	0.307422969	0.309222152	0.528689939	0.861649339	0.45945234
M1	2.065291051	0.259644803	0.302083973	0.441371519	0.738491148	0.393751008
M1	2.202625752	0.27278204	0.322887182	0.48870702	0.844510121	0.403393327
M1	2.397110419	0.295050262	0.295493635	0.55051026	0.870759068	0.454529831
M1	2.126877826	0.272307692	0.302187024	0.490120658	0.776178507	0.526660126
M1	2.326295701	0.293078962	0.29389507	0.543942766	0.843105019	0.379868572
M1	2.132702596	0.34108049	0.331866171	0.475826132	0.870066854	0.453470996
M1	2.361825982	0.323406861	0.375265518	0.458067808	1.034454124	0.383584615
M1	2.232325456	0.283461609	0.329365949	0.504746195	0.87832816	0.443089571
M1	2.253639083	0.24319043	0.285197738	0.528361578	0.771225249	0.366329516
M1	1.943014718	0.252205883	0.270281862	0.474509801	0.6448358	0.589374801
M1	2.332298043	0.305024837	0.304303267	0.522363394	0.869059723	0.423940316
M1	2.14015662	0.301997208	0.294190491	0.535530865	0.791342554	0.410839893
M1	2.205357638	0.268728714	0.295774644	0.51643192	0.791068956	0.490153105
M1	2.309025952	0.270540604	0.320250848	0.453028497	0.862030122	0.354946799
M2	2.486031471	0.292990889	0.293675778	0.537310132	0.887514198	0.490952196
M2	2.574605416	0.302761838	0.244631753	0.590734091	0.808681976	0.392120619
M2	2.068286429	0.268627452	0.245588232	0.504411759	0.643445653	0.629589839
M2	2.571036117	0.334637205	0.31336717	0.541962769	0.987039219	0.524001849
M2	2.366721346	0.28727443	0.260417154	0.548347779	0.773861134	0.594802142
M2	2.443800147	0.272720738	0.315370788	0.515586432	0.911314291	0.473706642
M2	2.477075035	0.309921865	0.309371465	0.525214994	0.929111944	0.390504692
M2	2.617273023	0.287555254	0.295919754	0.536450184	0.928761859	0.353941178
M2	2.590182912	0.323840856	0.315357281	0.534754573	0.99000842	0.376966277
M2	2.615815145	0.313418638	0.333965446	0.554923437	1.047515219	0.35962951
M2	2.469970508	0.309897515	0.332556503	0.486059243	0.972033307	0.433273438
M2	2.470897822	0.331673545	0.345665631	0.496439626	1.018760345	0.32034344
M2	2.457733673	0.28496111	0.296260068	0.523217354	0.877224943	0.514570096
M2	2.52270295	0.305412413	0.320466695	0.547301889	0.975595068	0.418168015
M2	2.5603559	0.307340585	0.326363484	0.549686931	1.004547775	0.329727184
M2	2.530460663	0.331216631	0.338568388	0.536130401	1.034309294	0.387417029
M2	2.630783014	0.3268102	0.322931347	0.555064284	1.030962973	0.411306622
M2	2.450362938	0.273692116	0.279198996	0.516545677	0.825513351	0.410082849
M2	2.575731313	0.296595909	0.286450521	0.571718233	0.907388867	0.423765412
M2	2.516756185	0.297488973	0.316782391	0.549587316	0.960760207	0.327734694
M2	2.65250346	0.331731968	0.318145262	0.556627874	1.028532667	0.387864172
M2	2.762167583	0.329938892	0.322982136	0.576846625	1.082454924	0.335070773
M2	2.60887101	0.309063453	0.273248081	0.597559365	0.897552758	0.395414972
M2	2.516577539	0.307800357	0.331001777	0.543543666	1.000294573	0.276478811
M2	2.583337747	0.323289859	0.31673025	0.54903143	0.995717504	0.367524886
M2	2.610049002	0.308692812	0.291307188	0.573276139	0.937292258	0.468657194
M2	2.631146494	0.329766599	0.305866581	0.595607943	1.001191389	0.295101345
M2	2.178996353	0.298792512	0.273690039	0.508795827	0.748393981	0.402811025
M2	2.449718148	0.312183843	0.339625183	0.500669652	0.98828695	0.288064316
M2	2.531331076	0.321941828	0.329180733	0.542420468	1.007893255	0.367644461
M2	2.498467018	0.307712418	0.300380272	0.563256083	0.923811093	0.358068522
M2	2.564425751	0.315919702	0.311353873	0.541027072	0.969365001	0.396130627
M2	2.450591991	0.333295746	0.30089582	0.561723982	0.924593099	0.347929763
M2	2.509506288	0.328720236	0.319275207	0.533403356	0.976563617	0.394091725
M2	2.562926348	0.344775086	0.308703245	0.592137084	0.995337794	0.414396321
M2	2.495261918	0.32990047	0.300220511	0.523487687	0.921827643	0.396121964
M2	2.569515335	0.366346034	0.282500925	0.557121713	0.929989789	0.47341792
M2	2.4997334	0.335916116	0.313441147	0.502268822	0.952239495	0.488548027
M2	2.455780144	0.317843895	0.307426751	0.491801043	0.91128847	0.583676303
M2	2.647350921	0.316708714	0.341495151	0.491461957	1.059707786	0.460206767
M2	2.485705236	0.331815305	0.314431793	0.505460678	0.949304345	0.384358837
M2	2.34296751	0.327398303	0.280807727	0.543072868	0.835724516	0.360673518
M2	2.567592578	0.335530137	0.331281773	0.497421934	1.017496672	0.370078013
M2	2.822895748	0.352603231	0.308944978	0.540247121	1.062612345	0.348170218
M2	2.656700134	0.321023434	0.333553322	0.512788139	1.050768164	0.413276297
M2	2.622784792	0.30699429	0.329302552	0.503608832	1.018294762	0.301074042
M2	2.356830338	0.31187814	0.259666181	0.529590012	0.77715668	0.486565686
M2	2.607548431	0.338263628	0.302448145	0.518361101	0.963990894	0.394678249
M2	2.674400634	0.320251042	0.31624371	0.524710558	1.013801483	0.337729835
M2	2.594741117	0.321812596	0.324143849	0.516869972	1.00740464	0.37256679
M2	2.806114416	0.319279713	0.329678536	0.542430302	1.098302682	0.413068765
M2	2.519868712	0.289219896	0.283160815	0.519414284	0.863753024	0.393461895
M2	2.622870161	0.325346517	0.300388774	0.522887082	0.958000244	0.428571428
M2	2.456541569	0.310547668	0.319988166	0.505442865	0.943028335	0.327941049
M2	2.584423518	0.306250981	0.305184312	0.528815684	0.950675834	0.395455443
M2	2.806444193	0.339016932	0.332832624	0.545335013	1.118953987	0.324116995
M2	2.531756018	0.302677086	0.299623759	0.525099483	0.917509835	0.359586769
M2	2.659883396	0.307246069	0.300695989	0.558763466	0.971494146	0.274654966
M2	2.58056491	0.306746135	0.306158762	0.522035068	0.950194797	0.33871702
M2	2.604814256	0.317009405	0.266549764	0.560008499	0.871840586	0.443786442
M2	2.766730491	0.34971637	0.309205653	0.5838176	1.05965928	0.256371002
M2	2.16518444	0.30815553	0.303183779	0.425629776	0.787608971	0.377071912
M2	2.699918055	0.31856464	0.304538751	0.556185479	0.999410699	0.276174621
M2	2.585378817	0.291027193	0.291955133	0.516686836	0.905184536	0.348780644
M2	2.658823503	0.306903936	0.309155816	0.511572466	0.978994353	0.346048913
M2	2.510715886	0.313259361	0.284663323	0.5370421	0.882942191	0.381065844
M2	2.39229493	0.319317868	0.293427229	0.502347414	0.862372977	0.326067896
M2	2.767162212	0.308403362	0.288720102	0.557433738	0.970849794	0.377197859
M2	2.477952058	0.325388525	0.311169205	0.516608568	0.939160873	0.390683411
M2	2.387885835	0.327509222	0.285032031	0.530149482	0.854252795	0.472855824
M2	2.502125881	0.303584453	0.299346402	0.514688678	0.905253862	0.409695246
M2	2.624040902	0.308951408	0.307180797	0.518906159	0.966371764	0.529267473
M2	2.541989975	0.333990404	0.358948681	0.465519399	1.067922961	0.454269951
M2	2.200869309	0.28306771	0.26262919	0.510769825	0.722594968	0.574366709
M2	2.353567694	0.28745794	0.309722705	0.47725954	0.866145396	0.392972022
M2	2.521114534	0.295865153	0.324981078	0.489054007	0.964008558	0.358567837
M2	2.541515008	0.325461983	0.330756571	0.506173885	1.005363146	0.383383245
M2	2.625251649	0.306650496	0.329031734	0.501896097	1.017697788	0.341966172
M2	2.468149953	0.318723966	0.306339529	0.512313318	0.919378426	0.430157838
M2	2.56716059	0.309295016	0.333283438	0.483510451	1.005139479	0.311389456
M2	2.336525288	0.295759233	0.279544003	0.469293202	0.79195943	0.480696534
M2	2.482457053	0.283613862	0.303915782	0.495494246	0.894986914	0.410498279
M2	2.382126684	0.331881598	0.341459273	0.466233031	0.968133408	0.342141068
M2	2.402893394	0.311532686	0.328574677	0.485810474	0.940875763	0.398265896
M2	2.598256399	0.34178214	0.339549109	0.512244957	1.057311822	0.43366979
M2	2.40089209	0.296031968	0.289842951	0.511104913	0.847185041	0.379682252
M2	2.514451699	0.316514161	0.307567174	0.536877265	0.94329206	0.448463375
M2	2.592679091	0.293794808	0.299548973	0.538223423	0.934761606	0.322379055
M2	2.531988322	0.305177442	0.309009885	0.533965323	0.945363592	0.406917184
M2	2.688723964	0.323511311	0.330956258	0.548018098	1.067140074	0.34015881
M2	2.47464317	0.309875062	0.293868657	0.508852427	0.884900744	0.362509979
M2	2.575435283	0.316086273	0.329270585	0.504729407	1.007553119	0.285431188
M2	2.547072992	0.305731159	0.320396879	0.525386251	0.976701186	0.344887348
M2	2.412972203	0.295612673	0.279362888	0.515358515	0.826441392	0.481863055
M2	2.799526913	0.338752983	0.315256769	0.57469032	1.077247868	0.254603351
M2	2.318567765	0.288354644	0.312958224	0.452259162	0.856025879	0.365568772
M2	2.417438688	0.342832719	0.320371855	0.483442857	0.940219346	0.293879031
M2	2.47214741	0.294507441	0.30641389	0.485754784	0.900558703	0.3379649
M2	2.469659432	0.298955107	0.280056759	0.525864291	0.848854631	0.353790081
M2	2.505255385	0.299797161	0.293048129	0.537672872	0.895353203	0.395393616
M2	2.333286086	0.318985747	0.307142294	0.500086618	0.876171344	0.338032704
M2	2.524045984	0.311503638	0.322346274	0.496350607	0.968231838	0.412978896
M2	2.46536545	0.296047024	0.299950643	0.49867636	0.887119604	0.406018728
