# Supplementary material for: Non-invasive classification of macrophage polarisation by 2P-FLIM and machine learning
Source: eLife. 2022 Oct 18;11:e77373. doi: 10.7554/eLife.77373 (PMC9578711; doi:10.7554/eLife.77373)
Supplement: Figure 4—source data 1. [file elife-77373-fig4-data1.zip › Figure 4/Figure 4 C, D, E - Source Data 4.csv]

Row_Labels	Sum of tau[1][ns]	Sum of tau[2][ns]	Sum of A_rel[1][]	Sum of A_rel[2][]	Tavg	ORR
M1	2.238970578	0.293709149	0.282945261	0.477471403	0.773743834	1.106500818
M1	2.365610861	0.274811464	0.309323152	0.503176843	0.870016973	1.128582754
M1	2.425300442	0.289099727	0.288298545	0.542346613	0.856002846	1.200552451
M1	2.302840523	0.298725116	0.330574812	0.456497429	0.897628322	1.167014497
M1	2.467816983	0.287006536	0.300984749	0.530126359	0.894925006	0.92919821
M1	2.472723525	0.304143997	0.316723126	0.533189607	0.945335143	1.033763789
M1	2.522834049	0.286424859	0.282077304	0.532619179	0.864189599	1.214417911
M1	2.449313133	0.268967949	0.265445578	0.545931663	0.796997461	1.255983408
M1	2.591695483	0.319937385	0.33872137	0.499513926	1.037675825	0.808625752
M1	2.378926321	0.305406434	0.320521604	0.507148293	0.917383633	1.023328318
M1	2.505214852	0.308983452	0.289208733	0.5299402	0.888272766	0.84129967
M1	2.636103312	0.299652455	0.327907458	0.551722169	1.029722839	0.661219223
M1	2.453626104	0.285018804	0.331298682	0.512879397	0.959063368	0.828240691
M1	2.637303646	0.314484367	0.328402753	0.563489133	1.0433063	0.847014612
M1	2.333534033	0.289694303	0.324926659	0.505781996	0.90474958	0.896687107
M1	2.235645282	0.277777779	0.2978246	0.500682858	0.804908734	0.976960694
M1	2.388690279	0.290781064	0.327115153	0.4905644	0.924023623	1.048834852
M1	2.535579948	0.285462115	0.260498471	0.573261121	0.824159031	0.801988633
M1	2.369216207	0.308247912	0.301697943	0.515996422	0.873842476	0.909157278
M1	2.60083857	0.324631068	0.331068359	0.554675872	1.041120378	0.709493531
M1	2.554013195	0.307279641	0.323176654	0.56701026	0.999628147	0.989706995
M1	2.607193953	0.279193164	0.315427927	0.532545044	0.97106472	0.873046684
M1	2.418767073	0.302695711	0.344651202	0.503924508	0.986166766	0.714183396
M1	2.351688447	0.309840231	0.334749451	0.493954245	0.940273314	0.829211669
M1	2.53145382	0.291720006	0.322264551	0.539134409	0.973074121	0.742592237
M1	2.598943488	0.286608769	0.30605545	0.555436175	0.954613698	0.804921451
M1	2.644778613	0.318859434	0.336063508	0.580702241	1.073975965	0.826239584
M1	2.384288413	0.291967108	0.300834913	0.526584437	0.871022532	0.815025951
M1	2.409741476	0.284638441	0.313488197	0.501798426	0.898256632	0.87304508
M1	2.419265181	0.29326734	0.298077285	0.530401673	0.876677485	0.816776936
M1	2.57730243	0.312576749	0.315304301	0.563483571	0.988766404	0.828677536
M1	2.544239173	0.309560852	0.324088476	0.518886725	0.985185613	0.658772408
M1	2.252382506	0.287435645	0.305301783	0.501960782	0.831937815	0.962241825
M1	2.495621656	0.299214573	0.306940729	0.551013814	0.930879294	0.723639221
M1	2.365513752	0.289859463	0.306000168	0.526617854	0.876492773	0.755775578
M1	2.475993619	0.301695814	0.316958132	0.504663487	0.937041174	1.140028998
M1	2.462418292	0.279215685	0.280392154	0.539052285	0.840954622	1.188072214
M1	2.36392846	0.272229423	0.276703808	0.498626586	0.789848833	1.124652435
M1	2.410937704	0.298901783	0.303027876	0.513298652	0.884007213	0.964160636
M1	2.48727513	0.314490673	0.319743955	0.509524334	0.955531838	1.014066245
M1	2.354499886	0.302802004	0.318785176	0.488785799	0.898584981	1.221729779
M1	2.321168457	0.288021876	0.288435375	0.524489792	0.820571628	1.319872498
M1	2.485561491	0.274315346	0.322079078	0.502301087	0.93833625	0.799675642
M1	2.480273156	0.317212479	0.32426923	0.488395675	0.95920147	0.977653442
M1	2.369773084	0.284996697	0.302298595	0.506690165	0.860784098	0.889501019
M1	2.706375274	0.310258516	0.333744111	0.525194437	1.066182856	0.625961191
M1	2.587570612	0.324795981	0.323200767	0.520490381	1.00535799	0.843129483
M1	2.615990148	0.328586933	0.339309742	0.536459009	1.063904362	0.847233033
M1	2.401483816	0.314432079	0.335991872	0.510854971	0.967508233	0.943329787
M1	2.51032052	0.301162381	0.326899142	0.511424205	0.974643356	0.994763114
M1	2.407950851	0.304201683	0.286500755	0.526686058	0.850098521	1.073295975
M1	2.332587908	0.321698267	0.31214822	0.517052882	0.89444818	0.812429703
M1	2.372372362	0.32028499	0.303656596	0.510157217	0.883782214	0.811414189
M1	2.617723983	0.330148516	0.33508195	0.541255739	1.055846836	0.685656295
M1	2.728875707	0.316932337	0.322598392	0.543109043	1.052459733	1.004122985
M1	2.587873986	0.331007489	0.319461065	0.534665615	1.003703302	0.833657831
M1	2.680740791	0.314250071	0.322905669	0.551482581	1.03892984	0.721383474
M1	2.433105333	0.323337892	0.317683536	0.517200179	0.940187922	0.830086501
M1	2.639572181	0.300957082	0.322594266	0.536146989	1.012868083	0.778725845
M1	2.646532022	0.31112672	0.321053556	0.53118525	1.014944442	0.822908724
M1	2.773771691	0.319215189	0.349476873	0.558000942	1.147491432	0.835520488
M1	2.493001813	0.322433798	0.280735799	0.541944609	0.874616113	0.725574444
M1	2.428163985	0.278371954	0.278716578	0.542495542	0.827785101	0.957603889
M1	2.463662895	0.281115282	0.266471979	0.538492556	0.807875614	0.881745244
M1	2.52891309	0.315049095	0.319900267	0.546661738	0.981225258	0.850327663
M1	2.387476269	0.296027828	0.302264387	0.500961415	0.86994757	1.063137445
M1	2.425936378	0.322313643	0.33032052	0.504752547	0.964025198	0.658710149
M1	2.579282263	0.323356763	0.314823035	0.542095202	0.987307618	0.712020952
M1	2.620286744	0.300299254	0.296824332	0.55283398	0.943780496	0.801123291
M1	2.225351239	0.288230146	0.329535276	0.470989655	0.86908515	1.271162565
M1	2.388194569	0.295840966	0.31293846	0.486369493	0.89124595	1.326238105
M1	2.140258245	0.256145386	0.270282159	0.47118125	0.699164521	1.363663425
M1	2.377361457	0.308179396	0.301148522	0.527359273	0.87846015	1.003144832
M1	2.536940149	0.290204586	0.29730764	0.546510142	0.912851438	1.138461547
M1	2.264480425	0.291835759	0.296973422	0.507904623	0.820715231	1.342358438
M1	2.088048217	0.273761518	0.323716481	0.464269384	0.803034713	1.398738329
M1	2.572694245	0.278382958	0.333736785	0.505769388	0.999400284	0.804055886
M1	2.217711707	0.296042518	0.285757377	0.483473388	0.77685616	1.353903963
M1	2.177333646	0.294647589	0.32913922	0.470088575	0.855156364	0.896539913
M1	2.476774188	0.292207463	0.344111319	0.505888679	1.000110481	0.644175028
M1	2.406135781	0.331412565	0.348984038	0.487750656	1.001349677	0.940499923
M1	2.485848021	0.308893743	0.335023663	0.5336766	0.997667272	0.916206277
M1	2.357161692	0.263474899	0.279600807	0.525331926	0.797476088	1.050121525
M1	2.218438499	0.277019608	0.289212123	0.496242422	0.779068188	1.218522949
M1	2.116450643	0.274057824	0.294064471	0.472037218	0.751738431	1.251673165
M1	2.271607842	0.29979085	0.297424836	0.505908496	0.827299328	0.986584415
M1	2.421677224	0.284502373	0.300154346	0.510341278	0.872070248	0.881418049
M1	2.581037678	0.300336212	0.317598644	0.546598885	0.983897505	0.698015061
M1	2.465786306	0.295913365	0.331807721	0.527886153	0.974375502	1.106267407
M1	2.364729645	0.292588629	0.326670626	0.507672803	0.921027003	1.18275212
M1	2.356542616	0.289035615	0.332966517	0.505468852	0.930748288	0.818463357
M1	2.346061209	0.303245041	0.308634329	0.510079115	0.878753988	1.096004991
M1	2.410980397	0.314563281	0.311996433	0.539518712	0.921930061	0.915063954
M1	2.330573717	0.301365979	0.30569561	0.544392571	0.876507555	0.977604098
M1	2.486743804	0.310370013	0.314458767	0.587560676	0.964339604	0.982136867
M1	2.204926111	0.255191732	0.297826714	0.490350622	0.781819324	0.88817339
M1	2.281253429	0.300592511	0.285773624	0.527310485	0.810427643	0.987022774
M1	2.277434354	0.28611942	0.320693471	0.473091833	0.865719088	0.898209476
M1	2.397874067	0.318571901	0.314037774	0.545074016	0.926668299	0.878561455
M1	2.196904025	0.314381107	0.277909305	0.542524127	0.781099406	1.073940167
M1	2.603289627	0.285503206	0.284174333	0.530991543	0.891387881	0.738823165
M1	2.510188276	0.307191544	0.305347867	0.552232532	0.9361218	0.697828302
M1	2.278537361	0.289250337	0.317630752	0.528523093	0.876609018	0.813662858
M2	2.537302137	0.343250126	0.258456041	0.641142328	0.87585325	1.395521298
M2	2.405800872	0.30353593	0.303774915	0.532790177	0.892542917	0.748024765
M2	2.482333552	0.321516943	0.302768355	0.560493584	0.93178023	0.944288376
M2	2.533003079	0.308921569	0.319406601	0.551646022	0.979473259	0.884747566
M2	2.258319318	0.285154062	0.292913161	0.521372544	0.810162948	0.974290795
M2	2.448277683	0.313416358	0.308567389	0.533774948	0.922752452	0.959955791
M2	2.507936499	0.332417411	0.321043971	0.56557734	0.993165649	0.818647887
M2	2.484182998	0.293474426	0.299470898	0.568253966	0.910708519	0.92263876
M2	2.484063205	0.268204198	0.259842792	0.537514028	0.789629438	0.90025193
M2	2.704194026	0.329132361	0.317435027	0.616875223	1.061439502	0.909543072
M2	2.591026289	0.33736007	0.319050649	0.599464039	1.02890385	1.054201005
M2	2.551819711	0.328551277	0.333975171	0.569801804	1.039453534	0.796208769
M2	2.50642311	0.305593944	0.294361991	0.593278449	0.919097998	1.072860843
M2	2.377452683	0.296968458	0.283655581	0.566779188	0.842693263	0.889489201
M2	2.43667476	0.295563118	0.320531516	0.532361042	0.938377345	0.804863961
M2	2.14025173	0.310180663	0.269903241	0.516122945	0.737752236	0.963114766
M2	2.531441245	0.299915439	0.314404628	0.5696924	0.966756389	1.078248784
M2	2.418085584	0.320933514	0.303472957	0.555138866	0.911986249	0.805459316
M2	2.529987791	0.328865023	0.321721583	0.567075093	1.000442841	0.825487523
M2	2.4854752	0.295349904	0.283735065	0.576137545	0.875378637	0.807023735
M2	2.218042732	0.300325331	0.269216562	0.520021096	0.753309347	1.111840481
M2	2.451377254	0.307120037	0.321138127	0.555362723	0.95779372	0.845548652
M2	2.556653838	0.322929624	0.292772474	0.627324367	0.95109949	0.887584495
M2	2.46870923	0.332122742	0.309037367	0.588459646	0.958364232	0.889865746
M2	2.450328871	0.304560545	0.328992041	0.527237985	0.966714584	0.860125833
M2	2.503961127	0.34211189	0.308479942	0.579593448	0.970707594	0.777129836
M2	2.425404683	0.310995134	0.296435203	0.551685088	0.890546706	0.921309081
M2	2.171532315	0.310288066	0.262309367	0.571023955	0.746795185	0.919561765
M2	2.563839165	0.313308187	0.318642161	0.579038595	0.998364784	0.73249568
M2	2.535942734	0.330932677	0.309986579	0.569290984	0.974505202	0.815378951
M2	2.27583466	0.295062709	0.313743152	0.512833418	0.865345557	0.953351592
M2	2.441166515	0.305178992	0.306399918	0.558236286	0.918335208	0.836006492
M2	2.073712813	0.345618802	0.271045595	0.659670315	0.790065187	1.384693838
M2	1.799580989	0.299930165	0.308181571	0.521955412	0.711147868	0.719785429
M2	1.862598913	0.310433152	0.308806047	0.5437061	0.743966207	1.006920411
M2	1.824329722	0.304054954	0.289102302	0.520421495	0.685654656	1.00872075
M2	1.927263714	0.321210619	0.292090766	0.603976638	0.756939643	0.943651007
M2	1.851690177	0.30861503	0.314683698	0.51789548	0.742527041	0.993283642
M2	1.909531495	0.318255249	0.312730842	0.549950899	0.772194153	0.768815323
M2	1.924841627	0.320806938	0.311591249	0.564370284	0.780817709	0.955256502
M2	1.864983588	0.310830598	0.313119578	0.506622901	0.741436772	0.913694222
M2	1.990856144	0.331809357	0.283398043	0.61346663	0.767758704	1.267828567
M2	1.956188764	0.326031461	0.32754741	0.601061785	0.836709614	0.950878975
M2	1.843656987	0.307276165	0.300174814	0.587776981	0.73402925	1.072118922
M2	1.994308524	0.332384754	0.327491467	0.569263692	0.842333596	0.829412205
M2	1.836088183	0.306014697	0.311761219	0.524828469	0.733026315	0.879205418
M2	1.871672363	0.311945394	0.314782841	0.581121594	0.770448548	0.836541266
M2	1.936454568	0.322742428	0.29605175	0.550887012	0.751085376	0.962182065
M2	1.976222916	0.329370486	0.306218485	0.596789026	0.801720679	1.161557424
M2	1.97214072	0.32869012	0.313231732	0.519698049	0.788556668	0.825406109
M2	1.901811865	0.316968644	0.314433687	0.585988248	0.783733617	0.833035532
M2	1.96619169	0.327698615	0.304177322	0.561247102	0.78199082	0.846441369
M2	1.703892731	0.283982122	0.259111877	0.512946935	0.587166602	1.211477263
M2	1.86297011	0.310495018	0.271062357	0.610085175	0.694409477	0.939519833
M2	1.871508953	0.311918159	0.322468881	0.547096328	0.774152677	0.871740596
M2	1.794491898	0.299081983	0.297585002	0.536020211	0.694327863	0.862103557
M2	1.923954244	0.320659041	0.301323526	0.572287576	0.763241861	0.916632124
M2	1.908962577	0.318160429	0.324477716	0.542795007	0.792111709	0.784268104
M2	1.936104257	0.322684043	0.313555239	0.518780082	0.774477688	0.905055307
M2	1.879141415	0.313190236	0.282647877	0.541864651	0.70084205	0.967600755
M2	1.909476603	0.318246101	0.310211515	0.571678239	0.774275999	0.734066198
M2	1.876599746	0.312766624	0.291190168	0.587053342	0.730058087	0.834078916
M2	1.76661088	0.294435147	0.300047192	0.5380272	0.688480752	0.973028412
M2	2.017471471	0.336245245	0.314091305	0.560908685	0.822273124	0.862354888
M2	2.550532202	0.344486463	0.251139117	0.251139117	0.727052431	1.384741265
M2	2.499422677	0.297123837	0.303625107	0.303625107	0.849101733	0.730444304
M2	2.370308121	0.316912542	0.302228444	0.302228444	0.81215452	1.043259925
M2	2.543946684	0.308553227	0.324356386	0.324356386	0.925226563	0.937706727
M2	2.401553084	0.327729242	0.317530571	0.317530571	0.866630575	1.016002359
M2	2.429781981	0.303807303	0.337126923	0.337126923	0.921566544	1.000373054
M2	2.58436895	0.30674154	0.317628646	0.317628646	0.918299511	0.800537107
M2	2.517365107	0.319150754	0.311747617	0.311747617	0.884277061	0.963022229
M2	2.560590855	0.294328674	0.29010815	0.29010815	0.828235422	0.966953529
M2	2.577273468	0.331510788	0.271813585	0.271813585	0.790647077	1.579656395
M2	2.692299801	0.328707674	0.341091124	0.341091124	1.030438834	0.93292806
M2	2.707278369	0.33034668	0.320980602	0.320980602	0.975018716	0.834464062
M2	2.608015829	0.328436451	0.325434316	0.325434316	0.955622338	1.075301293
M2	2.4338921	0.291266214	0.283829453	0.283829453	0.773480194	0.877551025
M2	2.638579194	0.308647298	0.323012692	0.323012692	0.951991564	0.838757651
M2	2.471556514	0.273363997	0.29032518	0.29032518	0.796919541	0.985410067
M2	2.586329107	0.309327376	0.313239017	0.313239017	0.907032592	0.79671075
M2	2.56899066	0.314211839	0.303284389	0.303284389	0.874430307	1.256102558
M2	2.61344689	0.330969745	0.3390755	0.3390755	0.998379544	0.836388033
M2	2.235607831	0.273803924	0.247751632	0.247751632	0.621710857	1.250470149
M2	2.477835478	0.308322261	0.321141843	0.321141843	0.894751832	0.849268212
M2	2.470588232	0.336555706	0.339086485	0.339086485	0.951864571	0.880080627
M2	2.561693274	0.316114792	0.286291821	0.286291821	0.823892911	0.974514529
M2	2.531175551	0.320786737	0.319113856	0.319113856	0.910100683	0.897812751
M2	2.62074411	0.308480565	0.313676988	0.313676988	0.918830374	0.854968092
M2	2.401618194	0.29860048	0.299285661	0.299285661	0.80813673	0.824170388
M2	2.545725475	0.308274512	0.305542481	0.305542481	0.872018237	0.918523617
M2	2.390240209	0.275896856	0.245696992	0.245696992	0.655061857	0.980253199
M2	2.500942356	0.312951756	0.280402075	0.280402075	0.789021749	0.758486222
M2	2.56234035	0.326559715	0.313620632	0.313620632	0.906018665	0.835722597
M2	2.465020992	0.282361696	0.321551116	0.321551116	0.88342397	0.986809154
M2	2.425761797	0.306083268	0.290411874	0.290411874	0.793360245	0.848369526
