# Supplementary material for: Non-invasive classification of macrophage polarisation by 2P-FLIM and machine learning
Source: eLife. 2022 Oct 18;11:e77373. doi: 10.7554/eLife.77373 (PMC9578711; doi:10.7554/eLife.77373)
Supplement: Figure 4—source data 1. [file elife-77373-fig4-data1.zip › Figure 4/Figure 4 C, D, E - Source Data 5.csv]

Row_Labels	Sum of tau[1][ns]	Sum of tau[2][ns]	Sum of A_rel[1][]	Sum of A_rel[2][]	Tavg	ORR
M1	2.147117058	0.293826441	0.314424381	0.457852841	0.809635223	0.502135768
M1	2.2319066	0.273258564	0.302067594	0.472251464	0.803233414	0.563575499
M1	2.425138723	0.316093228	0.305743617	0.519728076	0.90575321	0.561663171
M1	2.185816396	0.316144401	0.293091441	0.52933846	0.807991467	0.470659573
M1	2.495127731	0.286759757	0.277252919	0.551029903	0.849794648	0.389252678
M1	2.346323517	0.29660762	0.267229277	0.599247986	0.804747856	0.761545147
M1	2.519308487	0.315342016	0.342867832	0.5082772	1.024070997	0.336265604
M1	2.271722567	0.273948037	0.292021819	0.523405172	0.806778376	0.488666891
M1	2.50338001	0.317916797	0.301960784	0.571055086	0.937470595	0.426673887
M1	2.356509364	0.281232493	0.298470155	0.532299071	0.85304751	0.460694804
M1	2.322021646	0.284051817	0.272697671	0.554017121	0.790579466	0.423707714
M1	2.121278139	0.282849189	0.231868794	0.561341069	0.65063307	1.049984951
M1	2.472170454	0.306188594	0.311352132	0.530296456	0.932086268	0.376095881
M1	2.272322181	0.309344023	0.313974082	0.529132095	0.877134122	0.572664577
M1	2.329648837	0.301328591	0.317992786	0.510722571	0.894706837	0.350281975
M1	2.358258547	0.301927552	0.31000332	0.523330007	0.889075727	0.444074696
M1	2.008263993	0.276805357	0.223663316	0.547068378	0.600606442	0.92531523
M1	2.459042044	0.326775456	0.307475414	0.576287312	0.944411521	0.729971762
M1	2.265269078	0.287724239	0.289048807	0.535419268	0.808826427	0.529228721
M1	2.268711974	0.300887423	0.297726503	0.562187285	0.844610767	0.470414657
M1	2.295271044	0.293733181	0.252945447	0.592370447	0.754577215	0.715790664
M1	2.267853019	0.326270118	0.325720873	0.497808535	0.901107115	0.357215534
M1	2.424862226	0.325925924	0.313802383	0.553300009	0.941262362	0.523669643
M1	2.409587961	0.311626502	0.291388097	0.556629521	0.87558576	0.395117057
M1	2.056005377	0.298963691	0.281965256	0.505106987	0.730730732	0.453271553
M1	2.322660431	0.315782829	0.303312535	0.56505867	0.882927849	0.643940319
M1	1.772821815	0.26614379	0.208070473	0.490480242	0.499410144	0.853012524
M1	2.438892981	0.292167388	0.296923775	0.558174605	0.887245727	0.554164011
M1	2.26528583	0.327763969	0.309058269	0.512537967	0.868096796	0.422203895
M1	2.426666662	0.294083551	0.28043194	0.571741966	0.848654747	0.447781854
M1	2.056761679	0.271134021	0.263573883	0.473539516	0.670501335	1.205373283
M1	2.285515	0.300968768	0.311880953	0.48258544	0.858051742	1.154072183
M1	2.245534289	0.300004793	0.304731766	0.514339127	0.838589833	1.193244385
M1	2.101357452	0.285426093	0.278959276	0.480656104	0.723384948	1.331673874
M1	2.414655778	0.282429273	0.284385287	0.540432226	0.839326456	1.225523975
M1	2.379354609	0.298261964	0.285442126	0.577039178	0.851276878	1.845174181
M1	2.651616746	0.31300163	0.305373263	0.562780888	0.985884194	0.972017517
M1	2.42944575	0.312354074	0.273183722	0.567856731	0.841057396	0.942010309
M1	2.546336184	0.318795165	0.321113887	0.565223654	0.997854478	0.852199209
M1	2.428698338	0.314515188	0.298514829	0.545878761	0.896689629	0.938190368
M1	2.384374985	0.260079659	0.258946074	0.545741415	0.759360782	1.000831333
M1	2.235209173	0.278926879	0.265095206	0.500247745	0.732075779	1.328944042
M1	2.42324246	0.321624422	0.32889367	0.50647218	0.959882927	0.856410382
M1	2.521588323	0.291687196	0.29681085	0.559135542	0.911527452	0.92843444
M1	2.293217284	0.293817528	0.333023205	0.483303316	0.905697555	0.929711791
M1	2.203515065	0.279626973	0.285007172	0.52291965	0.774240035	1.515115026
M1	2.297661231	0.296125679	0.277061183	0.5663123	0.804292353	2.092219864
M1	2.393890416	0.300942523	0.313851717	0.518766301	0.907445458	0.891255288
M1	2.510578309	0.292389418	0.295135222	0.586261519	0.912376751	0.969283872
M1	2.334841627	0.288084465	0.29687567	0.563014429	0.855353383	1.469784246
M1	2.359125629	0.294366449	0.322540133	0.511296719	0.911421294	0.873960893
M1	2.341436847	0.32852014	0.306608277	0.526389708	0.890833539	0.878901575
M1	2.347491722	0.296706561	0.30365843	0.527510392	0.869351446	0.80496539
M1	2.167914441	0.267420817	0.282064992	0.494158777	0.743641113	0.766823071
M1	2.516135781	0.323936294	0.310485931	0.593664259	0.973534161	0.903203003
M1	2.105288166	0.287066748	0.247138044	0.540740729	0.675525483	1.457751065
M1	2.562037958	0.289603213	0.301689049	0.550279442	0.932301489	0.716240661
M1	2.314751124	0.27647059	0.268717946	0.554358967	0.775279118	1.161884534
M1	2.486836335	0.271048937	0.279824706	0.559716835	0.847588899	0.869569877
M1	2.150071743	0.268747012	0.321293634	0.483584405	0.820766228	1.172535528
M1	2.289039337	0.292650587	0.290379458	0.515375928	0.815515071	1.203271178
M1	2.221040223	0.283942532	0.309253676	0.521481283	0.83493557	1.368608208
M1	2.309561842	0.320309853	0.290760909	0.51582344	0.836753632	1.533585448
M1	2.289132608	0.275620757	0.275525801	0.550140052	0.782345112	1.396939952
M1	2.29315756	0.291122735	0.287182056	0.587361172	0.829547895	1.918082981
M1	2.357589557	0.285244201	0.312080187	0.529060336	0.886668383	1.220964363
M1	2.260811036	0.268023721	0.29448095	0.547480896	0.812503649	1.134299647
M1	2.378332627	0.317227899	0.303673699	0.582246132	0.906941785	0.948730069
M1	2.297217816	0.308962639	0.29916534	0.555564383	0.858896588	1.137202483
M1	2.183292146	0.315131543	0.316021307	0.482298014	0.841954154	1.083116741
M1	2.34292659	0.299554367	0.321795493	0.514981365	0.908208134	0.986859828
M1	2.493269404	0.320806442	0.290097731	0.611156181	0.919354637	1.034710838
M1	2.201276796	0.284549325	0.294155644	0.546929619	0.803146447	1.099934892
M1	1.707244568	0.217915377	0.204066043	0.443302363	0.444993045	1.757227828
M1	2.365985974	0.29017576	0.287016152	0.562724772	0.842365277	1.479486713
M1	1.997879627	0.300421797	0.257694938	0.553351563	0.681082338	1.990187068
M1	2.248965836	0.31339299	0.282049777	0.54837416	0.80617693	0.930219654
M1	2.369644255	0.301809639	0.295065747	0.574590868	0.872617914	1.072273087
M1	2.206634735	0.271716828	0.250216597	0.560829904	0.704523557	1.477049482
M1	2.091326029	0.270242608	0.309192422	0.507756729	0.783839662	1.100516617
M1	1.998874192	0.299765457	0.284848484	0.538118017	0.730685476	1.053839864
M1	2.213578769	0.312951847	0.305028673	0.540776305	0.844441939	0.921571184
M1	2.233041296	0.300479767	0.254067584	0.581038794	0.741933809	0.850596088
M1	2.150104503	0.292186722	0.283821038	0.538513977	0.767591526	1.066715523
M1	2.168144798	0.289441933	0.28724987	0.556339857	0.783827396	0.802277289
M1	2.211973396	0.29131777	0.289309157	0.559914777	0.803057282	1.249757615
M1	2.153488383	0.306931147	0.302872773	0.511080707	0.809099587	0.957270505
M2	2.423004036	0.325227507	0.328623696	0.538999904	0.971554136	0.819583159
M2	2.383797111	0.347446282	0.318210635	0.556040855	0.95174392	0.841965003
M2	2.52444745	0.319362272	0.304031127	0.559167324	0.94608755	0.92463263
M2	2.406054155	0.334075105	0.290136081	0.574954315	0.890161046	0.95398021
M2	2.568587498	0.321089415	0.271658478	0.618361879	0.896328025	0.83698342
M2	2.484041083	0.31673101	0.306907455	0.558498545	0.939264535	1.133856405
M2	2.335735282	0.299093138	0.243639703	0.593860283	0.746697386	0.970411194
M2	2.582892726	0.34501038	0.320890425	0.577933098	1.028218462	0.803792404
M2	2.477824557	0.320946637	0.284620928	0.608996089	0.900695971	0.844157695
M2	2.456065284	0.314335303	0.311914811	0.542152166	0.936500703	0.90660435
M2	2.594783262	0.336857862	0.308532116	0.611879352	1.006690342	0.87714625
M2	2.521731166	0.306512243	0.298567508	0.553764091	0.922642464	0.796250512
M2	2.496737508	0.310351788	0.293058986	0.584041845	0.912949792	0.971845413
M2	2.356054485	0.337733871	0.290126227	0.559746535	0.872598563	0.957304732
M2	2.432024855	0.313441541	0.283108856	0.617086826	0.88194842	1.031813416
M2	2.538790164	0.316372657	0.286133381	0.59281972	0.913984564	0.875490525
M2	2.369278181	0.312655194	0.276761707	0.583500291	0.83815987	0.919621296
M2	2.385911179	0.32565835	0.280875595	0.598144304	0.86493491	0.917741838
M2	2.584594205	0.334039972	0.296728427	0.619365093	0.973815271	1.10670922
M2	2.192948772	0.284849062	0.274079	0.51267382	0.747075863	1.035063814
M2	2.438984973	0.290055106	0.277111365	0.526810196	0.828674443	0.930911724
M2	2.686569889	0.326668365	0.30432391	0.609961798	1.016842676	0.795325133
M2	2.419884677	0.31922445	0.284320695	0.599884478	0.879521085	0.961909802
M2	2.224038318	0.330718954	0.246090903	0.601237328	0.74615618	1.17470197
M2	2.418542196	0.317306054	0.257470163	0.606660266	0.815199429	1.002121447
M2	1.958878499	0.24506139	0.217903608	0.539105725	0.558960691	1.176726302
M2	2.542934695	0.290075415	0.28270631	0.572238735	0.884896074	0.856451355
M2	2.208575473	0.304075123	0.275064961	0.565296471	0.779394321	1.152643145
M2	2.248700672	0.304285796	0.274743811	0.577999197	0.793693539	1.036148351
M2	2.36940779	0.303865357	0.249122109	0.582243817	0.767195592	1.076355935
M2	2.177831119	0.273242631	0.239695875	0.546018398	0.671212639	0.976612194
M2	2.508513423	0.312272129	0.302931778	0.564480356	0.936179915	0.813661557
M2	2.488441283	0.294537271	0.299671929	0.552468143	0.90843846	0.849302774
M2	2.477332651	0.302459432	0.29909567	0.562973288	0.911236049	0.928682804
M2	2.463417658	0.314936107	0.300031038	0.587831748	0.924231198	0.952862687
M2	2.394393199	0.328501258	0.296721375	0.572932386	0.898676652	0.856512058
M2	2.59833732	0.328572029	0.313280428	0.587147833	1.006928582	1.133136265
M2	2.30543131	0.310680954	0.27464762	0.575192625	0.811882616	0.994739363
M2	2.50301324	0.340256709	0.308284713	0.575029169	0.96729825	0.836310992
M2	2.686408095	0.333011121	0.303886203	0.599921405	1.016142855	0.827896561
M2	2.451718675	0.3260559	0.288968789	0.579001864	0.897257151	0.927218809
M2	2.646852409	0.342685619	0.309866061	0.617694768	1.031844843	0.85127713
M2	2.395234547	0.298704393	0.279324895	0.553586491	0.834407355	0.817913138
M2	2.467806191	0.293174586	0.286266647	0.571448772	0.873984862	0.977481871
M2	2.35935228	0.330744658	0.290845999	0.57994051	0.878020396	0.940753296
M2	2.497830065	0.321655774	0.281655772	0.620566439	0.903137033	1.006493169
M2	2.437647061	0.327492997	0.310051352	0.5720915	0.943151728	0.833100842
M2	2.458627438	0.330925926	0.269248365	0.614084962	0.865198053	0.882481075
M2	2.364541337	0.307993967	0.293836554	0.56805155	0.869745128	0.865445528
M2	2.519359526	0.318626025	0.309686898	0.60152124	0.971872958	1.145456788
M2	2.270125693	0.3033149	0.259232443	0.556152164	0.757179468	1.013385774
M2	2.480797596	0.308939848	0.283682285	0.536656693	0.869552967	0.906085694
M2	2.634535834	0.326037837	0.297365194	0.61279105	0.983212328	0.766733135
M2	2.483260617	0.333487541	0.294324558	0.591688377	0.928205285	0.932509241
M2	2.200039877	0.267863077	0.295898965	0.497321365	0.784203553	1.1607551
M2	2.330752462	0.313636111	0.27685604	0.56075079	0.821154594	0.941501395
M2	2.36929726	0.309153572	0.290219441	0.563802396	0.861917651	0.993978318
M2	1.996623079	0.299582425	0.224183004	0.507298463	0.599586664	1.143645545
M2	2.179282272	0.303280306	0.262806755	0.532790717	0.734315034	1.145857641
M2	2.389084282	0.329072165	0.269787749	0.571449358	0.832593749	0.87383924
M2	2.186205297	0.305297966	0.250672816	0.55717031	0.718125202	0.941449334
M2	2.23525063	0.310151861	0.269711135	0.530658541	0.767456718	1.049412462
M2	2.472378113	0.334433361	0.309636119	0.554072274	0.950837817	0.841568679
M2	2.60203524	0.329469678	0.304120126	0.579846108	0.982372996	0.817610059
M2	2.59288121	0.309096208	0.311885433	0.552233458	0.979375146	0.935282921
M2	2.342269017	0.298487847	0.291800593	0.566880417	0.852682404	0.955678425
M2	2.478381403	0.315065984	0.288697389	0.58391407	0.899473701	0.861882436
M2	2.50570553	0.303243795	0.285394988	0.589749511	0.893953678	1.137773747
M2	2.299095018	0.277496229	0.228190043	0.579502251	0.685440281	1.027469252
M2	2.622782664	0.331177645	0.320070444	0.573342723	1.029353506	0.800831446
M2	2.505825221	0.312288218	0.313335231	0.55316961	0.957911676	0.956240399
M2	2.507839208	0.328358679	0.291296316	0.604495256	0.929015588	0.811315554
M2	2.715280809	0.32565415	0.310714519	0.632223322	1.049563319	0.850142017
M2	2.34725274	0.286597717	0.284852399	0.531081658	0.820827364	0.841993761
M2	2.550236958	0.311634606	0.295483689	0.57181488	0.931750728	0.976396606
M2	2.388847701	0.311490733	0.256685466	0.584410413	0.795220912	0.977152087
M2	2.574080663	0.332651129	0.29491428	0.617543619	0.964559728	1.007191224
M2	2.529110102	0.31948718	0.300729009	0.568501755	0.942205797	0.852202571
M2	2.473383796	0.323956513	0.294127349	0.58458551	0.916870103	0.892506172
M2	2.50026941	0.350449034	0.305597963	0.5875318	0.96997719	0.842925788
M2	2.532350616	0.335626324	0.294584276	0.623461413	0.955240734	1.162673523
M2	2.42727272	0.335172581	0.278253117	0.560589849	0.863290547	1.046377055
M2	2.321653875	0.284896278	0.270943448	0.53340437	0.781001827	0.924124381
M2	2.675927127	0.314597394	0.289101223	0.622573897	0.969473931	0.792294772
M2	2.470458877	0.313496966	0.285985617	0.59966583	0.894509126	0.951986796
M2	2.208049536	0.292906776	0.289907114	0.496057782	0.785427954	1.284205489
M2	2.356527973	0.29426112	0.276518411	0.549701096	0.81337903	1.009300544
M2	2.370634227	0.310066821	0.26262679	0.588769843	0.80515005	0.989829018
M2	2.27588684	0.299386318	0.260634634	0.556159247	0.759681402	1.202508964
M2	2.416381894	0.292995958	0.264284159	0.573853301	0.806748154	0.872540438
M2	2.161344536	0.288222751	0.248572262	0.540340306	0.69298867	1.02493541
M2	2.407213385	0.297137543	0.251653067	0.569514803	0.77500686	0.977989165
