# Supplementary material for: Non-invasive classification of macrophage polarisation by 2P-FLIM and machine learning
Source: eLife. 2022 Oct 18;11:e77373. doi: 10.7554/eLife.77373 (PMC9578711; doi:10.7554/eLife.77373)
Supplement: Figure 4—source data 1. [file elife-77373-fig4-data1.zip › Figure 4/Figure 4 C, D, E - Source Data 6.csv]

Row_Labels	Sum of tau[1][ns]	Sum of tau[2][ns]	Sum of A_rel[1][]	Sum of A_rel[2][]	Tavg	ORR
M1	2.600540672	0.335359372	0.30872875	0.559733998	0.321522321	1.205574806
M1	2.568359127	0.303952529	0.285170279	0.5543034	0.290551869	1.263230508
M1	2.461460936	0.336158441	0.29864177	0.555262504	0.30917202	1.488004378
M1	2.596337694	0.312245451	0.296278287	0.57699994	0.30837202	0.885909398
M1	2.51651504	0.326204432	0.287379556	0.544235559	0.298064547	1.162517403
M1	2.432194419	0.30607021	0.287084652	0.521298574	0.275928246	1.047322357
M1	2.60463666	0.32975202	0.35460784	0.511568625	0.322628217	0.533094156
M1	2.581499389	0.342852747	0.29783929	0.545297954	0.315102225	0.711126114
M1	2.583356123	0.328666972	0.318422251	0.543980844	0.315888215	1.044317758
M1	2.518280529	0.325158369	0.292194568	0.555882349	0.30338778	0.873029619
M1	2.57375564	0.305519246	0.309463154	0.573727716	0.308031949	1.117875649
M1	2.433279149	0.315372116	0.297410893	0.545130531	0.292532923	1.027320115
M1	2.590611214	0.324736539	0.310685315	0.557392856	0.315149971	0.681922616
M1	2.4978662	0.322404844	0.286063052	0.576682042	0.305016288	1.002968465
M1	2.654106404	0.326084514	0.31673452	0.55080724	0.319717564	0.738237833
M1	2.387834632	0.320281672	0.278819886	0.538517569	0.283439937	1.148154197
M1	2.740420916	0.331453499	0.298920666	0.574932537	0.327091475	0.890762665
M1	2.755255533	0.341957818	0.270004699	0.635417747	0.341274723	0.573962249
M1	2.64041288	0.350999246	0.315398753	0.577630085	0.341544879	0.885834624
M1	2.448014319	0.314720812	0.275505121	0.536677609	0.28131036	1.104173056
M1	2.534083307	0.346089555	0.287901609	0.582438738	0.323170407	1.022835145
M1	2.565187374	0.318765215	0.291094881	0.571115206	0.306503814	0.829436259
M1	2.645253639	0.327530519	0.305425872	0.567589994	0.320557862	0.535734441
M1	2.478152682	0.34377758	0.315052585	0.561427955	0.323131078	0.720718774
M1	2.698806363	0.325016834	0.318842705	0.565652603	0.327262405	0.677695507
M1	2.519160191	0.331277977	0.305195132	0.5565412	0.312509081	0.823321552
M1	2.726345783	0.331412161	0.317714396	0.587336099	0.339016876	0.960280377
M1	2.450585905	0.312364159	0.277858992	0.582101556	0.295313885	0.879713179
M1	2.52800624	0.329238244	0.319907163	0.567260971	0.32155189	0.839178112
M1	2.422788756	0.305815887	0.284270993	0.543816163	0.281095717	0.79476662
M1	2.489280368	0.306758237	0.272419627	0.57021996	0.287941141	0.77990671
M1	2.542156847	0.328186275	0.289562908	0.581964866	0.313678603	1.258264045
M1	2.574383769	0.29896668	0.274197286	0.558707592	0.284683128	0.968623789
M1	2.490168641	0.325970108	0.286109966	0.556547371	0.300161484	0.860158518
M1	2.563707888	0.318728209	0.300918016	0.563682306	0.3082391	0.912829539
M1	2.645107684	0.331794327	0.287337002	0.61085675	0.32935169	0.541963846
M1	2.237205119	0.304349557	0.282193686	0.519836761	0.263432948	1.075602783
M1	2.537765674	0.309581481	0.273990771	0.570547039	0.292518193	0.601696567
M1	2.585776981	0.334116184	0.285381913	0.574692708	0.315003131	0.78502198
M1	2.391102769	0.325391933	0.274349009	0.570753487	0.295051359	1.070824838
M1	2.658920744	0.329103873	0.293187488	0.610118288	0.33071934	0.682248283
M1	2.450264628	0.30881597	0.274519884	0.576379854	0.29010303	1.261991713
M1	2.600965477	0.317545743	0.302580604	0.598635192	0.321261008	0.881949735
M1	2.639584971	0.32112899	0.311087661	0.569330866	0.319685698	0.986491575
M1	2.36606918	0.282891526	0.254918788	0.543364461	0.254239117	0.841103003
M1	2.51570068	0.325	0.277602363	0.584529981	0.30636632	0.640511946
M1	2.522253132	0.307193809	0.274221922	0.590378394	0.296636771	1.330759091
M1	2.550016589	0.326908163	0.306026363	0.547080973	0.308907286	1.363107601
M1	2.422338049	0.342357904	0.30854306	0.547153137	0.311888134	1.558468155
M1	2.620392135	0.317805789	0.316554618	0.528683467	0.306268205	0.955993254
M1	2.610614759	0.340468817	0.307179715	0.561241335	0.324739823	1.229731921
M1	2.637337085	0.330186685	0.297170363	0.574087113	0.320178991	1.071279388
M1	2.654890137	0.346822582	0.359396407	0.520121659	0.339416266	0.53067168
M1	2.265060223	0.319143237	0.298212454	0.513032515	0.276309052	0.772396357
M1	2.500987859	0.310694506	0.304849568	0.550112252	0.297987699	1.118177907
M1	2.598380562	0.312010796	0.306739698	0.559657056	0.307456788	0.919342493
M1	2.585627265	0.320766162	0.283078977	0.607298597	0.316790294	1.194450267
M1	2.431775352	0.30344174	0.278040397	0.561838745	0.283173957	1.102529682
M1	2.685397913	0.323262483	0.308380291	0.582376005	0.326280945	0.70113953
M1	2.527047279	0.331189927	0.3152153	0.525470968	0.306791352	1.031549653
M1	2.709752848	0.313952895	0.326887107	0.551219394	0.32068747	0.757890324
M1	2.448529418	0.303921569	0.24362745	0.595188329	0.280312067	1.20723661
M1	2.570841654	0.298154816	0.305677824	0.558267743	0.297425097	0.976929126
M1	2.533302693	0.331602328	0.285768996	0.608762254	0.322523542	0.567384002
M1	2.550415187	0.360547065	0.316623635	0.582545989	0.344622201	0.938210428
M1	2.382650022	0.338562089	0.27365815	0.514220635	0.282767546	1.143648342
M1	2.547335412	0.356500091	0.317093857	0.573188268	0.338965738	0.812037187
M1	2.486393577	0.341786659	0.267924248	0.618223754	0.322328153	1.048151086
M1	2.558460672	0.354150631	0.334220266	0.553630195	0.338583384	0.544305706
M1	2.558654315	0.322557314	0.342311134	0.52740121	0.316093095	0.705347592
M1	2.579574629	0.347997699	0.313380594	0.557954903	0.328898461	0.8404345
M1	2.608888884	0.338492374	0.329420476	0.563912848	0.334117102	0.688102896
M1	2.649578933	0.341532976	0.32683836	0.575982947	0.341047842	1.043208528
M1	2.655458352	0.336146536	0.338047223	0.55866105	0.337403697	0.890761053
M1	2.637313803	0.356063283	0.319708825	0.577286876	0.34607941	0.846765872
M1	2.401691995	0.318396123	0.30198722	0.527226258	0.288746844	0.77621277
M1	2.44802116	0.32655279	0.296278919	0.574886718	0.308613705	1.256746022
M1	2.419357516	0.286395032	0.260798218	0.557168676	0.264731029	0.95662045
M1	2.5489379	0.322045209	0.285974946	0.554302829	0.2999993	0.865989628
M1	2.707174682	0.337737671	0.321256683	0.567000886	0.336447219	0.851571867
M1	2.600910798	0.335085389	0.296432635	0.590664131	0.32642206	0.528075931
M1	2.227841353	0.316866292	0.252630642	0.543749433	0.266099365	1.129091468
M1	2.490023187	0.352094988	0.300477681	0.544069874	0.316263674	0.618037521
M1	2.55043532	0.322035818	0.282685637	0.563884756	0.301752994	0.752407814
M1	2.358374761	0.311218921	0.281099653	0.564261162	0.286098471	1.020690172
M1	2.537078243	0.328281222	0.313528231	0.582117404	0.323672488	0.658438041
M1	2.636505175	0.348298731	0.271991542	0.59810649	0.327837583	1.194242758
M1	2.513450919	0.32643303	0.31808221	0.557743408	0.315313208	0.869263756
M1	2.335102609	0.27640675	0.254920194	0.5683356	0.256302598	0.996995596
M1	2.513469589	0.322782588	0.31662947	0.575631517	0.318443588	1.04243221
M1	2.618906666	0.317435082	0.333374096	0.54812278	0.319506006	0.638927847
M1	2.406634217	0.283502876	0.295164376	0.573256657	0.280912026	0.962020092
M1	2.231769463	0.291037552	0.289767402	0.51994919	0.259107079	1.548820757
M1	2.467329079	0.249774775	0.277901428	0.543044506	0.249917865	1.349873845
M1	2.238964712	0.276690198	0.266478427	0.541521555	0.249273005	0.893513266
M1	2.381940147	0.295708635	0.272033021	0.609545914	0.288242386	1.48196013
M1	2.532926516	0.306289153	0.299975588	0.558945562	0.297834983	1.024190829
M1	2.304125283	0.296110262	0.275732106	0.596021123	0.282374857	1.342340584
M1	2.483804415	0.267456075	0.27369493	0.593188176	0.271952561	1.178100691
M1	2.538594577	0.303357285	0.323809522	0.549896477	0.303818618	0.688968522
M1	2.218237207	0.273722954	0.317101336	0.501668883	0.254552619	1.403444124
M1	2.494827073	0.301847473	0.326869639	0.567602712	0.307243315	0.857887264
M1	2.290063586	0.30565713	0.269727078	0.554597238	0.272465293	1.36046948
M1	2.392156855	0.310678387	0.297336034	0.56933062	0.295424457	1.114528159
M1	2.544519076	0.35843028	0.321137146	0.584155333	0.345568892	0.569189153
M1	2.39800435	0.322282127	0.313494809	0.571594104	0.309508216	1.00737225
M1	2.459410375	0.308956267	0.296204182	0.568403891	0.297026551	1.169815003
M1	2.380212931	0.296275585	0.314471088	0.552073694	0.288317315	0.886342945
M1	2.52149884	0.308729329	0.308178073	0.579722276	0.308489045	0.625278214
M1	2.400544881	0.297708979	0.298716201	0.564441685	0.287552965	0.664985117
M1	2.45191773	0.317538656	0.296387692	0.573530998	0.303237969	0.879627766
M1	2.426986153	0.307800584	0.333451173	0.529653995	0.297908039	0.775751369
M1	2.387741785	0.291883575	0.308020903	0.564780163	0.287429117	0.870029921
M1	2.497069557	0.313778033	0.306111625	0.595228192	0.314166534	1.346103961
M1	2.51107186	0.312136033	0.312249237	0.587288856	0.313994059	1.106775609
M1	2.43727959	0.310001483	0.316027063	0.563066128	0.30292572	1.009011668
M1	2.36938425	0.308382067	0.309494319	0.553078768	0.292778068	0.857934503
M1	2.444620779	0.305863186	0.303482641	0.5909455	0.304398468	1.366246746
M1	2.389514063	0.305392157	0.281862744	0.563245948	0.284263394	1.002695192
M1	2.357804389	0.300625785	0.278943917	0.569080393	0.280696105	1.006055837
M1	2.293299777	0.305840411	0.294998426	0.571311725	0.287483517	1.162700327
M1	2.417795042	0.315156001	0.299019605	0.584628183	0.304743766	0.537177399
M1	2.350659529	0.259821749	0.261117048	0.584337483	0.254123133	1.230215224
M1	2.325748755	0.298513251	0.296545282	0.555103061	0.280653923	0.813342167
M1	2.498839127	0.319520048	0.28373817	0.613442583	0.314176544	0.713667142
M1	2.218069244	0.269631299	0.284754664	0.545388867	0.252321502	1.053330386
M1	2.509892847	0.301154536	0.294034647	0.602412808	0.304418593	0.774829911
M1	2.435242746	0.327022861	0.311439332	0.546639263	0.305168598	1.336086308
M1	2.641967299	0.323735241	0.311746646	0.625638238	0.339811887	0.970384178
M1	2.415708276	0.309171411	0.303357804	0.605478083	0.309333839	1.121143178
M1	2.257750761	0.283556826	0.317337144	0.50333154	0.262134457	0.96269892
M1	2.508955217	0.293144571	0.314713194	0.590137538	0.304595834	0.831866875
M1	2.346381665	0.315928313	0.296200807	0.60532484	0.307072613	0.812415607
M1	2.370904123	0.319809898	0.308085031	0.590318443	0.310529692	0.969008733
M1	2.318756931	0.322598822	0.297925379	0.572901896	0.299953567	1.319461874
M1	2.445208196	0.327113167	0.321087607	0.586215753	0.322613233	0.789548873
M1	2.360433427	0.288410735	0.275386994	0.587770893	0.277858213	1.127894198
M1	2.396261668	0.294901962	0.268594463	0.583741972	0.279417089	1.02140702
M1	2.274158617	0.312301241	0.2637011	0.522368539	0.263086031	0.906896544
M1	2.224391752	0.326239604	0.304773633	0.540776091	0.289411904	0.789326773
M2	2.334185848	0.297925549	0.250852516	0.557118495	0.263569232	1.213435883
M2	2.400000003	0.311397356	0.295663373	0.541319592	0.286830839	0.662360447
M2	2.276750695	0.318678195	0.305500749	0.510234237	0.278525366	1.077440531
M2	2.616370699	0.326711062	0.340371807	0.519298001	0.318083538	0.630671025
M2	2.402852038	0.321303532	0.299766899	0.525407923	0.288864672	0.748257628
M2	2.429558819	0.290400327	0.290367646	0.557549015	0.279489962	0.832775036
M2	2.581723659	0.344696762	0.303903328	0.591445505	0.334635086	0.584938021
M2	2.28531359	0.329489675	0.299363717	0.498649521	0.278323197	0.626967976
M2	2.618947953	0.323892347	0.304185521	0.579227937	0.320381837	0.632084969
M2	2.543074628	0.329484264	0.322267258	0.538236942	0.313932217	0.657669956
M2	2.386859477	0.330104357	0.274743786	0.572511579	0.298284368	0.704061553
M2	2.498302264	0.297280597	0.310011928	0.516821141	0.282724814	0.596981327
M2	2.19425235	0.287292323	0.271186946	0.522706176	0.249344904	0.69137816
M2	2.591432786	0.329348045	0.319037273	0.559840123	0.322176192	0.691805317
M2	2.450559993	0.329995293	0.300530196	0.533069803	0.298655072	0.609244422
M2	2.593464021	0.297018693	0.281894275	0.536819166	0.281292437	0.921483453
M2	2.308247106	0.298715802	0.255289517	0.562130912	0.266129268	1.211641611
M2	2.475342701	0.311614322	0.305853431	0.543704087	0.29560799	0.815444
M2	2.375003282	0.318398184	0.268308659	0.593606701	0.295208953	1.212221968
M2	2.423666992	0.336780947	0.303046284	0.53321102	0.301989191	0.603404807
M2	2.489601336	0.298355172	0.282009106	0.556853448	0.283155147	0.856692493
M2	2.487159223	0.325824964	0.282783355	0.558680055	0.299253114	0.626777881
M2	2.116257698	0.280470589	0.240380951	0.510095232	0.227851383	1.120299436
M2	2.343811457	0.321271727	0.279124139	0.566301722	0.290972458	1.197504583
M2	2.623529393	0.368527597	0.289224764	0.583460418	0.341486211	0.714795687
M2	2.313035646	0.32113373	0.277689047	0.559787047	0.28681728	1.090625616
M2	2.721619376	0.361190431	0.322537385	0.546934026	0.343851336	0.642050028
M2	2.326994355	0.333601934	0.274491898	0.554275224	0.291364136	0.746204086
M2	2.569341122	0.321840859	0.263789868	0.582363976	0.300389548	0.873791803
M2	2.658558045	0.35138864	0.293558572	0.596697834	0.339746591	0.613542567
M2	2.384199708	0.321534428	0.306315546	0.501823982	0.28307326	0.687163851
M2	2.667250088	0.341855765	0.299135254	0.582905126	0.332247566	0.660204046
M2	2.517585291	0.336271936	0.300216148	0.547552877	0.310096626	0.722623706
M2	2.319357792	0.335772251	0.291257619	0.529771457	0.290470992	0.714035472
M2	2.526610629	0.335411584	0.296936837	0.526411853	0.301605262	0.603206865
M2	2.310204074	0.340269441	0.302307588	0.48340669	0.280887228	0.705384449
M2	2.604535776	0.341347742	0.299840539	0.581183556	0.328543263	0.696399275
M2	2.278466365	0.270553221	0.220710783	0.556074921	0.234261543	2.185860396
M2	2.517589514	0.342557169	0.286998416	0.557744855	0.311483532	0.652728076
M2	2.418450635	0.311261116	0.26555234	0.562316506	0.282064801	0.918226864
M2	2.482168133	0.330301476	0.238839271	0.628525471	0.306409429	1.237022159
M2	2.545196061	0.344106754	0.289994552	0.580838775	0.322886044	0.845101749
M2	2.41013344	0.323224584	0.272046464	0.564087983	0.29160515	1.163535778
M2	2.482592061	0.364299378	0.276446677	0.603634625	0.334287772	0.610919574
M2	2.672709704	0.338127381	0.259328648	0.588446521	0.314488247	0.911017757
M2	2.51271572	0.360126802	0.253093813	0.585229535	0.316748975	0.658563061
M2	2.543823506	0.328816528	0.265112043	0.583102233	0.304133359	1.168986171
M2	2.412975312	0.31003156	0.260437682	0.57597392	0.283308376	0.564631952
M2	2.244402265	0.32177103	0.290411128	0.528943699	0.278831991	1.294164989
M2	2.472613948	0.301017184	0.304341428	0.554378215	0.292297179	0.702155345
M2	2.500178241	0.312783294	0.294660892	0.547330444	0.293979944	1.109019655
M2	2.56055515	0.306336338	0.331275263	0.523190001	0.301646873	0.658458599
M2	2.390134655	0.315350815	0.297132055	0.553470347	0.292901596	0.824024262
M2	2.425691117	0.326681909	0.300727498	0.566763661	0.306730105	0.867307848
M2	2.615609754	0.322348159	0.307250119	0.57811573	0.320295609	0.597828781
M2	2.318431364	0.318356677	0.32075941	0.520510422	0.289651081	0.718332118
M2	2.599062521	0.328738364	0.321234126	0.57663343	0.328712793	0.682492097
M2	2.466727368	0.315000304	0.298785889	0.561895217	0.299834386	0.717778411
M2	2.296959234	0.293250123	0.291346875	0.537095555	0.269038653	0.722633993
M2	2.461393662	0.324609351	0.319541476	0.534304672	0.30452652	0.59413127
M2	2.223572182	0.310659535	0.318288765	0.46716577	0.263085842	0.736181333
M2	2.585080704	0.303630854	0.294111461	0.576550995	0.301775648	0.704988515
M2	2.028715994	0.311490614	0.25332068	0.504743822	0.242875582	2.331993629
M2	2.486203199	0.320636619	0.316577538	0.550954921	0.307835671	0.641815052
M2	2.355074812	0.298493604	0.279626608	0.546569854	0.272904536	0.96438771
M2	2.351461622	0.327669729	0.282217713	0.56768086	0.296615854	1.263839233
M2	2.355690914	0.289372316	0.319979113	0.515819696	0.274892588	0.87013717
M2	2.374720031	0.32274424	0.277298663	0.554211175	0.28861958	1.262329959
M2	2.281407555	0.302249649	0.302958681	0.531862742	0.275950698	0.652706556
M2	2.405295614	0.299282885	0.298540691	0.548006611	0.283688769	0.950390397
M2	2.251286255	0.300802883	0.270293295	0.568146806	0.272318128	0.666920874
M2	2.331988242	0.30321114	0.26866218	0.568696904	0.276854744	1.121956335
